# Supplementary material for: Crystal structure determination of two pyridine derivatives: 4-[(E)-2-(4-meth­oxy­phen­yl)ethen­yl]-1-methyl­pyridin-1-ium hexa­fluoro-λ6-phosphane and 4-{(E)-2-[4-(di­methyl­amino)­phen­yl]ethen­yl}-1-phenyl-1λ5-pyridin-1-ylium hexa­fluoro-λ6-phosphane
Source: Acta Crystallogr E Crystallogr Commun. 2019 Jan 31;75(Pt 2):288–91. doi: 10.1107/S2056989019001403 (PMC6362639; doi:10.1107/S2056989019001403)
Supplement: Supplementary file 1 [file e-75-00288-sup1.cif]

##############################################################################
#                                                                            #
# This CIF contains the data in a paper accepted for publication in          #
# Acta Crystallographica Section E. It conforms to the requirements of       #
# Notes for Authors for Acta Crystallographica Section E, and has been       #
# peer reviewed under the auspices of the IUCr Commission on Journals.       #
#                                                                            #
# Full details of the Crystallographic Information File format               #
# are given in the paper "The Crystallographic Information File (CIF):       #
# a New Standard Archive File for Crystallography" by S. R. Hall, F. H.      #
# Allen and I. D. Brown [Acta Cryst. (1991), A47, 655-685].                  #
#                                                                            #
# The current version of the core CIF dictionary is obtainable from          #
# ftp://ftp.iucr.org/pub/cif_core.dic.                                       #
#                                                                            #
# Software is freely available for graphical display of the structure(s)     #
# in this CIF. For information consult the CIF software page                 #
# http://www.iucr.org/resources/cif/software.                                #
#                                                                            #
# This file may be used for bona fide research purposes within the           #
# scientific community so long as proper attribution is given to the journal # 
# article from which it was obtained.                                        #
#                                                                            #
##############################################################################
data_I
_audit_creation_method     SHELXL-97
_chemical_name_systematic
;
4-[(<i>E</i>)-2-(4-Methoxyphenyl)ethenyl]-1-methylpyridin-1-ium
hexafluoro-\l^6^-phosphane
;
_chemical_name_common     ?
_chemical_formula_moiety     'C15 H16 N O +, F6 P -'
_chemical_formula_sum     'C15 H16 F6 N O P'
_chemical_formula_iupac     'C15 H16 N O +, P F6 -'
_chemical_formula_weight     371.26
_chemical_melting_point     ?
_symmetry_cell_setting     monoclinic
_symmetry_space_group_name_H-M     'P 21'
_symmetry_space_group_name_Hall     'P 2yb'
loop_
    _symmetry_equiv_pos_as_xyz
    'x, y, z'
    '-x, y+1/2, -z'
_cell_length_a     6.4320(2)
_cell_length_b     9.3645(3)
_cell_length_c     13.6070(5)
_cell_angle_alpha     90.00
_cell_angle_beta     101.868(2)
_cell_angle_gamma     90.00
_cell_volume     802.06(5)
_cell_formula_units_Z     2
_cell_measurement_reflns_used     2867
_cell_measurement_theta_min     2.66
_cell_measurement_theta_max     26.00
_cell_measurement_temperature     296(2)
_exptl_crystal_description     block
_exptl_crystal_colour     green
_exptl_crystal_size_max     0.35
_exptl_crystal_size_mid     0.30
_exptl_crystal_size_min     0.30
_exptl_crystal_density_diffrn     1.537
_exptl_crystal_density_meas     ?
_exptl_crystal_density_method     'not measured'
_exptl_crystal_F_000     380
_exptl_absorpt_coefficient_mu     0.238
_exptl_absorpt_correction_type     multi-scan
_exptl_absorpt_process_details
;
(SADABS; Bruker, 2008)
;
_exptl_absorpt_correction_T_min     0.9214
_exptl_absorpt_correction_T_max     0.9321
_exptl_special_details
;
;
_diffrn_ambient_temperature     296(2)
_diffrn_radiation_type     MoK\a
_diffrn_radiation_wavelength     0.71073
_diffrn_radiation_source     'fine-focus sealed tube'
_diffrn_radiation_monochromator     graphite
_diffrn_measurement_device_type     'Bruker Kappa APEXII CCD'
_diffrn_measurement_method     '\w & \f scans'
_diffrn_detector_area_resol_mean     ?
_diffrn_reflns_number     8106
_diffrn_reflns_av_R_equivalents     0.0216
_diffrn_reflns_av_sigmaI/netI     0.0226
_diffrn_reflns_theta_min     2.66
_diffrn_reflns_theta_max     26.00
_diffrn_reflns_theta_full     26.00
_diffrn_measured_fraction_theta_max     0.999
_diffrn_measured_fraction_theta_full     0.999
_diffrn_reflns_limit_h_min     -7
_diffrn_reflns_limit_h_max     7
_diffrn_reflns_limit_k_min     -9
_diffrn_reflns_limit_k_max     11
_diffrn_reflns_limit_l_min     -16
_diffrn_reflns_limit_l_max     16
_diffrn_standards_number     ?
_diffrn_standards_interval_count     ?
_diffrn_standards_interval_time     ?
_diffrn_standards_decay_%     ?
_refine_special_details
;
 Refinement of F^2^ against ALL reflections. The weighted R-factor wR and
 goodness of fit S are based on F^2^, conventional R-factors R are based
 on F, with F set to zero for negative F^2^. The threshold expression of
 F^2^ > 2sigma(F^2^) is used only for calculating R-factors(gt) etc. and is
 not relevant to the choice of reflections for refinement.  R-factors based
 on F^2^ are statistically about twice as large as those based on F, and R-
 factors based on ALL data will be even larger.
;
_reflns_number_total     2867
_reflns_number_gt     2606
_reflns_threshold_expression     'I>2\s(I)'
_refine_ls_structure_factor_coef     Fsqd
_refine_ls_matrix_type     full
_refine_ls_R_factor_all     0.0366
_refine_ls_R_factor_gt     0.0321
_refine_ls_wR_factor_gt     0.0809
_refine_ls_wR_factor_ref     0.0844
_refine_ls_goodness_of_fit_ref     1.024
_refine_ls_restrained_S_all     1.137
_refine_ls_number_reflns     2867
_refine_ls_number_parameters     273
_refine_ls_number_restraints     140
_refine_ls_hydrogen_treatment     mixed
_refine_ls_weighting_scheme     calc
_refine_ls_weighting_details
         'calc w=1/[\s^2^(Fo^2^)+(0.0459P)^2^+0.1060P] where P=(Fo^2^+2Fc^2^)/3'
_atom_sites_solution_hydrogens     geom
_atom_sites_solution_primary     direct
_atom_sites_solution_secondary     difmap
_refine_ls_shift/su_max     0.000
_refine_ls_shift/su_mean     0.000
_refine_diff_density_max     0.152
_refine_diff_density_min     -0.141
_refine_ls_extinction_method     SHELXL
_refine_ls_extinction_coef     0.016(3)
_refine_ls_extinction_expression
                                  'Fc^*^=kFc[1+0.001xFc^2^\l^3^/sin(2\q)]^-1/4^'
_refine_ls_abs_structure_details
;
Flack (1983), 1198 Friedel pairs
;
_refine_ls_abs_structure_Flack     0.08(11)
loop_
    _atom_type_symbol
    _atom_type_description
    _atom_type_scat_dispersion_real
    _atom_type_scat_dispersion_imag
    _atom_type_scat_source
    'C' 'C' 0.0033 0.0016
                         'International Tables Vol C Tables 4.2.6.8 and 6.1.1.4'
    'H' 'H' 0.0000 0.0000
                         'International Tables Vol C Tables 4.2.6.8 and 6.1.1.4'
    'N' 'N' 0.0061 0.0033
                         'International Tables Vol C Tables 4.2.6.8 and 6.1.1.4'
    'O' 'O' 0.0106 0.0060
                         'International Tables Vol C Tables 4.2.6.8 and 6.1.1.4'
    'P' 'P' 0.1023 0.0942
                         'International Tables Vol C Tables 4.2.6.8 and 6.1.1.4'
    'F' 'F' 0.0171 0.0103
                         'International Tables Vol C Tables 4.2.6.8 and 6.1.1.4'
_computing_data_collection
;
APEX2 (Bruker, 2008)
;
_computing_cell_refinement
;
APEX2 (Bruker, 2008)
;
_computing_data_reduction
;
SAINT (Bruker, 2008)
;
_computing_structure_solution
;
SHELXS97 (Sheldrick, 2008)
;
_computing_structure_refinement
;
SHELXL97 (Sheldrick, 2008)
;
_computing_molecular_graphics
;
ORTEP-3 for Windows (Farrugia, 2012) and Mercury (Macrae <i>et al.</i>,
2008)
;
_computing_publication_material
;
SHELXL97 (Sheldrick, 2008) and PLATON (Spek, 2009)
;
loop_
    _atom_site_type_symbol
    _atom_site_label
    _atom_site_fract_x
    _atom_site_fract_y
    _atom_site_fract_z
    _atom_site_U_iso_or_equiv
    _atom_site_adp_type
    _atom_site_calc_flag
    _atom_site_refinement_flags
    _atom_site_occupancy
    _atom_site_symmetry_multiplicity
    _atom_site_disorder_assembly
    _atom_site_disorder_group
    C C1 0.6868(5) 0.3750(4) 0.1233(2) 0.0795(9) Uani d . 1 1 . .
    H H1A 0.7984 0.4199 0.1710 0.119 Uiso calc R 1 1 . .
    H H1B 0.7430 0.3396 0.0679 0.119 Uiso calc R 1 1 . .
    H H1C 0.6290 0.2971 0.1550 0.119 Uiso calc R 1 1 . .
    C C2 0.3506(4) 0.4329(3) 0.02002(19) 0.0562(6) Uani d . 1 1 . .
    C C3 0.1982(4) 0.5355(3) -0.0083(2) 0.0638(7) Uani d . 1 1 . .
    H H3 0.2204 0.6270 0.0182 0.077 Uiso calc R 1 1 . .
    C C4 0.0127(4) 0.5051(3) -0.07556(19) 0.0605(6) Uani d . 1 1 . .
    H H4 -0.0885 0.5764 -0.0937 0.073 Uiso calc R 1 1 . .
    C C5 -0.0260(4) 0.3690(3) -0.11688(16) 0.0494(6) Uani d . 1 1 . .
    C C6 0.1323(4) 0.2680(3) -0.08913(18) 0.0559(6) Uani d . 1 1 . .
    H H6 0.1122 0.1769 -0.1167 0.067 Uiso calc R 1 1 . .
    C C7 0.3206(4) 0.2978(3) -0.0214(2) 0.0579(7) Uani d . 1 1 . .
    H H7 0.4246 0.2281 -0.0042 0.069 Uiso calc R 1 1 . .
    C C8 -0.2243(4) 0.3294(4) -0.18350(15) 0.0536(5) Uani d . 1 1 . .
    H H8 -0.2377 0.2349 -0.2049 0.064 Uiso calc R 1 1 . .
    C C9 -0.3863(4) 0.4140(3) -0.21639(19) 0.0573(6) Uani d . 1 1 . .
    H H9 -0.3690 0.5098 -0.1986 0.069 Uiso calc R 1 1 . .
    C C10 -0.5907(4) 0.3729(3) -0.27799(17) 0.0500(6) Uani d . 1 1 . .
    C C11 -0.7440(4) 0.4771(3) -0.3090(2) 0.0601(6) Uani d . 1 1 . .
    H H11 -0.7139 0.5720 -0.2915 0.072 Uiso calc R 1 1 . .
    C C12 -0.9364(5) 0.4417(3) -0.3646(2) 0.0613(7) Uani d . 1 1 . .
    H H12 -1.0367 0.5131 -0.3844 0.074 Uiso calc R 1 1 . .
    C C13 -0.8419(5) 0.2036(3) -0.3640(2) 0.0593(7) Uani d . 1 1 . .
    H H13 -0.8759 0.1099 -0.3836 0.071 Uiso calc R 1 1 . .
    C C14 -0.6466(5) 0.2330(3) -0.3077(2) 0.0588(7) Uani d . 1 1 . .
    H H14 -0.5494 0.1594 -0.2888 0.071 Uiso calc R 1 1 . .
    C C15 -1.1961(4) 0.2735(4) -0.4540(2) 0.0741(8) Uani d . 1 1 . .
    H H15A -1.2061 0.1728 -0.4675 0.111 Uiso calc R 1 1 . .
    H H15B -1.2142 0.3250 -0.5162 0.111 Uiso calc R 1 1 . .
    H H15C -1.3048 0.3012 -0.4189 0.111 Uiso calc R 1 1 . .
    N N1 -0.9864(3) 0.3063(2) -0.39178(14) 0.0543(6) Uani d . 1 1 . .
    O O1 0.5245(3) 0.4760(2) 0.08788(15) 0.0736(6) Uani d . 1 1 . .
    P P1 0.74137(10) 0.83995(8) 0.65677(4) 0.05309(18) Uani d D 1 1 . .
    F F1 0.7553(11) 0.7695(5) 0.7626(3) 0.1143(17) Uani d PDU 0.614(7) 1 A 1
    F F2 0.5074(6) 0.8863(7) 0.6568(4) 0.1075(19) Uani d PDU 0.614(7) 1 A 1
    F F3 0.6535(12) 0.6952(7) 0.6034(6) 0.0961(19) Uani d PDU 0.614(7) 1 A 1
    F F4 0.7210(13) 0.9108(6) 0.5533(3) 0.128(2) Uani d PDU 0.614(7) 1 A 1
    F F5 0.9725(6) 0.7933(8) 0.6592(6) 0.125(2) Uani d PDU 0.614(7) 1 A 1
    F F6 0.800(3) 0.9748(11) 0.7254(10) 0.109(4) Uani d PDU 0.614(7) 1 A 1
    F F1' 0.8909(17) 0.7393(7) 0.7289(7) 0.112(3) Uani d PDU 0.386(7) 1 A 2
    F F2' 0.5512(16) 0.7924(12) 0.6982(8) 0.140(4) Uani d PDU 0.386(7) 1 A 2
    F F3' 0.705(2) 0.7182(14) 0.5738(8) 0.101(3) Uani d PDU 0.386(7) 1 A 2
    F F4' 0.5990(17) 0.9410(8) 0.5792(9) 0.127(4) Uani d PDU 0.386(7) 1 A 2
    F F5' 0.9347(16) 0.8884(11) 0.6106(7) 0.120(3) Uani d PDU 0.386(7) 1 A 2
    F F6' 0.830(4) 0.9820(15) 0.7120(14) 0.084(4) Uani d PDU 0.386(7) 1 A 2
loop_
    _atom_site_aniso_label
    _atom_site_aniso_U_11
    _atom_site_aniso_U_22
    _atom_site_aniso_U_33
    _atom_site_aniso_U_12
    _atom_site_aniso_U_13
    _atom_site_aniso_U_23
    C1 0.0625(16) 0.083(3) 0.0841(18) -0.0033(15) -0.0058(14) 0.0087(17)
    C2 0.0537(15) 0.0581(17) 0.0568(14) -0.0038(12) 0.0116(11) 0.0032(12)
    C3 0.0628(16) 0.0509(17) 0.0749(16) -0.0001(12) 0.0080(13) -0.0089(13)
    C4 0.0593(15) 0.0527(16) 0.0669(14) 0.0059(12) 0.0070(12) -0.0023(13)
    C5 0.0503(12) 0.0519(17) 0.0473(10) -0.0017(10) 0.0130(9) 0.0013(10)
    C6 0.0586(15) 0.0464(14) 0.0637(14) -0.0030(12) 0.0145(12) -0.0061(12)
    C7 0.0516(14) 0.0518(18) 0.0697(15) 0.0023(10) 0.0114(11) 0.0056(12)
    C8 0.0580(12) 0.0529(15) 0.0515(11) 0.0006(13) 0.0147(10) 0.0023(13)
    C9 0.0562(14) 0.0503(15) 0.0651(13) -0.0013(11) 0.0116(11) 0.0012(12)
    C10 0.0523(13) 0.0486(19) 0.0512(11) -0.0008(10) 0.0157(9) 0.0026(10)
    C11 0.0652(17) 0.0521(16) 0.0623(14) 0.0028(13) 0.0113(12) -0.0033(13)
    C12 0.0594(16) 0.0594(19) 0.0648(15) 0.0099(13) 0.0123(13) 0.0080(13)
    C13 0.0645(16) 0.0513(17) 0.0620(14) -0.0023(13) 0.0129(13) -0.0010(13)
    C14 0.0569(16) 0.0503(17) 0.0700(16) 0.0082(12) 0.0144(13) 0.0036(13)
    C15 0.0552(15) 0.097(2) 0.0656(15) -0.0093(15) 0.0013(12) 0.0037(16)
    N1 0.0497(11) 0.0629(19) 0.0507(10) -0.0013(9) 0.0112(8) 0.0030(9)
    O1 0.0622(11) 0.0680(14) 0.0816(12) -0.0055(10) -0.0061(9) -0.0044(11)
    P1 0.0518(3) 0.0467(3) 0.0587(3) 0.0013(3) 0.0066(2) -0.0026(3)
    F1 0.172(5) 0.089(3) 0.079(2) 0.006(3) 0.017(3) 0.028(2)
    F2 0.0611(19) 0.140(4) 0.113(3) 0.024(2) -0.0018(19) -0.038(3)
    F3 0.095(4) 0.068(3) 0.116(4) -0.008(2) -0.001(3) -0.025(3)
    F4 0.213(6) 0.109(4) 0.073(2) 0.015(4) 0.057(3) 0.015(2)
    F5 0.063(2) 0.139(5) 0.173(5) 0.018(2) 0.019(3) -0.057(4)
    F6 0.111(5) 0.091(6) 0.121(6) 0.004(4) 0.018(4) -0.057(5)
    F1' 0.136(6) 0.074(4) 0.099(5) 0.026(4) -0.037(4) 0.005(4)
    F2' 0.115(6) 0.149(7) 0.182(7) -0.035(5) 0.092(5) -0.004(6)
    F3' 0.116(7) 0.093(6) 0.092(5) -0.020(4) 0.018(4) -0.039(4)
    F4' 0.127(6) 0.080(4) 0.136(7) 0.007(4) -0.064(5) 0.017(4)
    F5' 0.115(5) 0.120(6) 0.146(6) -0.027(4) 0.079(5) -0.019(5)
    F6' 0.102(7) 0.056(5) 0.091(5) -0.021(5) 0.010(5) -0.009(4)
_geom_special_details
;
 All esds (except the esd in the dihedral angle between two l.s. planes)
 are estimated using the full covariance matrix.  The cell esds are taken
 into account individually in the estimation of esds in distances, angles
 and torsion angles; correlations between esds in cell parameters are only
 used when they are defined by crystal symmetry.  An approximate (isotropic)
 treatment of cell esds is used for estimating esds involving l.s. planes.
;
loop_
    _geom_bond_atom_site_label_1
    _geom_bond_atom_site_label_2
    _geom_bond_site_symmetry_2
    _geom_bond_distance
    _geom_bond_publ_flag
    C1 O1 . 1.418(4) ?
    C1 H1A . 0.9600 ?
    C1 H1B . 0.9600 ?
    C1 H1C . 0.9600 ?
    C2 O1 . 1.357(3) ?
    C2 C3 . 1.370(4) ?
    C2 C7 . 1.382(4) ?
    C3 C4 . 1.376(4) ?
    C3 H3 . 0.9300 ?
    C4 C5 . 1.395(4) ?
    C4 H4 . 0.9300 ?
    C5 C6 . 1.385(4) ?
    C5 C8 . 1.452(3) ?
    C6 C7 . 1.391(4) ?
    C6 H6 . 0.9300 ?
    C7 H7 . 0.9300 ?
    C8 C9 . 1.312(4) ?
    C8 H8 . 0.9300 ?
    C9 C10 . 1.458(4) ?
    C9 H9 . 0.9300 ?
    C10 C11 . 1.390(4) ?
    C10 C14 . 1.396(4) ?
    C11 C12 . 1.352(4) ?
    C11 H11 . 0.9300 ?
    C12 N1 . 1.341(4) ?
    C12 H12 . 0.9300 ?
    C13 N1 . 1.338(3) ?
    C13 C14 . 1.358(4) ?
    C13 H13 . 0.9300 ?
    C14 H14 . 0.9300 ?
    C15 N1 . 1.470(3) ?
    C15 H15A . 0.9600 ?
    C15 H15B . 0.9600 ?
    C15 H15C . 0.9600 ?
    P1 F2' . 1.515(6) ?
    P1 F4 . 1.537(4) ?
    P1 F5 . 1.543(4) ?
    P1 F1' . 1.545(6) ?
    P1 F4' . 1.566(6) ?
    P1 F2 . 1.566(4) ?
    P1 F1 . 1.570(4) ?
    P1 F6 . 1.570(8) ?
    P1 F5' . 1.571(6) ?
    P1 F6' . 1.575(12) ?
    P1 F3 . 1.586(6) ?
    P1 F3' . 1.588(10) ?
loop_
    _geom_angle_atom_site_label_1
    _geom_angle_atom_site_label_2
    _geom_angle_atom_site_label_3
    _geom_angle_site_symmetry_1
    _geom_angle_site_symmetry_3
    _geom_angle
    _geom_angle_publ_flag
    O1 C1 H1A . . 109.5 ?
    O1 C1 H1B . . 109.5 ?
    H1A C1 H1B . . 109.5 ?
    O1 C1 H1C . . 109.5 ?
    H1A C1 H1C . . 109.5 ?
    H1B C1 H1C . . 109.5 ?
    O1 C2 C3 . . 115.2(3) ?
    O1 C2 C7 . . 125.2(3) ?
    C3 C2 C7 . . 119.7(2) ?
    C2 C3 C4 . . 121.0(3) ?
    C2 C3 H3 . . 119.5 ?
    C4 C3 H3 . . 119.5 ?
    C3 C4 C5 . . 121.0(3) ?
    C3 C4 H4 . . 119.5 ?
    C5 C4 H4 . . 119.5 ?
    C6 C5 C4 . . 117.0(2) ?
    C6 C5 C8 . . 119.9(2) ?
    C4 C5 C8 . . 123.1(2) ?
    C5 C6 C7 . . 122.3(3) ?
    C5 C6 H6 . . 118.8 ?
    C7 C6 H6 . . 118.8 ?
    C2 C7 C6 . . 118.9(2) ?
    C2 C7 H7 . . 120.5 ?
    C6 C7 H7 . . 120.5 ?
    C9 C8 C5 . . 126.3(3) ?
    C9 C8 H8 . . 116.8 ?
    C5 C8 H8 . . 116.8 ?
    C8 C9 C10 . . 126.5(3) ?
    C8 C9 H9 . . 116.7 ?
    C10 C9 H9 . . 116.7 ?
    C11 C10 C14 . . 116.5(2) ?
    C11 C10 C9 . . 119.2(2) ?
    C14 C10 C9 . . 124.2(2) ?
    C12 C11 C10 . . 120.5(3) ?
    C12 C11 H11 . . 119.7 ?
    C10 C11 H11 . . 119.7 ?
    N1 C12 C11 . . 121.7(3) ?
    N1 C12 H12 . . 119.1 ?
    C11 C12 H12 . . 119.1 ?
    N1 C13 C14 . . 121.5(3) ?
    N1 C13 H13 . . 119.3 ?
    C14 C13 H13 . . 119.3 ?
    C13 C14 C10 . . 120.4(3) ?
    C13 C14 H14 . . 119.8 ?
    C10 C14 H14 . . 119.8 ?
    N1 C15 H15A . . 109.5 ?
    N1 C15 H15B . . 109.5 ?
    H15A C15 H15B . . 109.5 ?
    N1 C15 H15C . . 109.5 ?
    H15A C15 H15C . . 109.5 ?
    H15B C15 H15C . . 109.5 ?
    C13 N1 C12 . . 119.3(2) ?
    C13 N1 C15 . . 121.0(3) ?
    C12 N1 C15 . . 119.8(2) ?
    C2 O1 C1 . . 118.6(3) ?
    F2' P1 F4 . . 123.0(5) ?
    F2' P1 F5 . . 139.2(6) ?
    F4 P1 F5 . . 92.4(4) ?
    F2' P1 F1' . . 91.7(6) ?
    F4 P1 F1' . . 140.3(5) ?
    F5 P1 F1' . . 48.9(4) ?
    F2' P1 F4' . . 91.4(6) ?
    F5 P1 F4' . . 127.8(6) ?
    F1' P1 F4' . . 176.6(7) ?
    F4 P1 F2 . . 88.8(3) ?
    F5 P1 F2 . . 178.8(4) ?
    F1' P1 F2 . . 129.9(5) ?
    F4' P1 F2 . . 53.4(5) ?
    F2' P1 F1 . . 55.5(5) ?
    F4 P1 F1 . . 178.2(4) ?
    F5 P1 F1 . . 89.4(4) ?
    F4' P1 F1 . . 142.0(6) ?
    F2 P1 F1 . . 89.4(3) ?
    F2' P1 F6 . . 97.4(7) ?
    F4 P1 F6 . . 99.3(6) ?
    F5 P1 F6 . . 95.9(7) ?
    F1' P1 F6 . . 94.1(6) ?
    F4' P1 F6 . . 87.2(7) ?
    F2 P1 F6 . . 83.7(6) ?
    F1 P1 F6 . . 80.3(6) ?
    F2' P1 F5' . . 178.3(5) ?
    F4 P1 F5' . . 55.6(4) ?
    F1' P1 F5' . . 89.4(5) ?
    F4' P1 F5' . . 87.5(6) ?
    F2 P1 F5' . . 139.4(5) ?
    F1 P1 F5' . . 126.0(5) ?
    F6 P1 F5' . . 83.8(6) ?
    F2' P1 F6' . . 108.1(9) ?
    F4 P1 F6' . . 91.5(7) ?
    F5 P1 F6' . . 88.7(10) ?
    F1' P1 F6' . . 95.5(8) ?
    F4' P1 F6' . . 85.1(8) ?
    F2 P1 F6' . . 91.0(9) ?
    F1 P1 F6' . . 88.3(7) ?
    F5' P1 F6' . . 73.1(9) ?
    F2' P1 F3 . . 71.4(4) ?
    F4 P1 F3 . . 89.7(3) ?
    F5 P1 F3 . . 91.1(3) ?
    F1' P1 F3 . . 83.5(4) ?
    F4' P1 F3 . . 96.0(4) ?
    F2 P1 F3 . . 89.1(3) ?
    F1 P1 F3 . . 90.5(3) ?
    F6 P1 F3 . . 168.4(6) ?
    F5' P1 F3 . . 107.5(4) ?
    F6' P1 F3 . . 178.8(8) ?
    F2' P1 F3' . . 92.4(5) ?
    F4 P1 F3' . . 71.7(5) ?
    F5 P1 F3' . . 79.2(5) ?
    F1' P1 F3' . . 89.7(6) ?
    F4' P1 F3' . . 88.5(7) ?
    F2 P1 F3' . . 101.4(5) ?
    F1 P1 F3' . . 108.9(5) ?
    F6 P1 F3' . . 169.4(7) ?
    F5' P1 F3' . . 86.3(5) ?
    F6' P1 F3' . . 158.7(9) ?
loop_
    _geom_torsion_atom_site_label_1
    _geom_torsion_atom_site_label_2
    _geom_torsion_atom_site_label_3
    _geom_torsion_atom_site_label_4
    _geom_torsion_site_symmetry_1
    _geom_torsion_site_symmetry_2
    _geom_torsion_site_symmetry_3
    _geom_torsion_site_symmetry_4
    _geom_torsion
    _geom_torsion_publ_flag
    O1 C2 C3 C4 . . . . -179.0(2) ?
    C7 C2 C3 C4 . . . . 1.8(4) ?
    C2 C3 C4 C5 . . . . 0.0(4) ?
    C3 C4 C5 C6 . . . . -1.6(4) ?
    C3 C4 C5 C8 . . . . 176.3(2) ?
    C4 C5 C6 C7 . . . . 1.5(4) ?
    C8 C5 C6 C7 . . . . -176.5(2) ?
    O1 C2 C7 C6 . . . . 179.0(2) ?
    C3 C2 C7 C6 . . . . -1.9(4) ?
    C5 C6 C7 C2 . . . . 0.2(4) ?
    C6 C5 C8 C9 . . . . -179.4(2) ?
    C4 C5 C8 C9 . . . . 2.8(4) ?
    C5 C8 C9 C10 . . . . -175.8(2) ?
    C8 C9 C10 C11 . . . . -178.1(2) ?
    C8 C9 C10 C14 . . . . 2.9(4) ?
    C14 C10 C11 C12 . . . . 0.4(4) ?
    C9 C10 C11 C12 . . . . -178.7(2) ?
    C10 C11 C12 N1 . . . . -0.1(4) ?
    N1 C13 C14 C10 . . . . -0.6(4) ?
    C11 C10 C14 C13 . . . . 0.0(4) ?
    C9 C10 C14 C13 . . . . 179.0(2) ?
    C14 C13 N1 C12 . . . . 0.9(4) ?
    C14 C13 N1 C15 . . . . 179.1(3) ?
    C11 C12 N1 C13 . . . . -0.5(4) ?
    C11 C12 N1 C15 . . . . -178.7(2) ?
    C3 C2 O1 C1 . . . . 178.2(3) ?
    C7 C2 O1 C1 . . . . -2.7(4) ?
loop_
    _geom_hbond_atom_site_label_D
    _geom_hbond_atom_site_label_H
    _geom_hbond_atom_site_label_A
    _geom_hbond_site_symmetry_A
    _geom_hbond_distance_DH
    _geom_hbond_distance_HA
    _geom_hbond_distance_DA
    _geom_hbond_angle_DHA
    C1 H1C F2' 2_646 0.96 2.51 3.220(8) 131.0
    C12 H12 F3 1_354 0.93 2.60 3.509(8) 165.1
    C12 H12 F3' 1_354 0.93 2.53 3.454(16) 175.5
    C13 H13 F5' 1_344 0.93 2.40 3.270(9) 155.9
    C15 H15A F4 1_344 0.96 2.53 3.443(7) 159.9
    C15 H15B F2 2_445 0.96 2.46 3.235(5) 137.5
    C15 H15B F5' 2_545 0.96 2.49 3.162(7) 127.2
_iucr_refine_instructions_details
;
TITL PHMENA in P2(1)
CELL  0.71073   6.4320   9.3645  13.6070   90.000  101.868   90.000
ZERR     2.00   0.0002   0.0003   0.0005    0.000    0.002    0.000
LATT  -1
SYMM  - X, 1/2 + Y, - Z
SFAC  C    H    N    O    P    F
UNIT  30   32   2    2    2    12
MERG   2
OMIT    -3.00  52.00
SADI P1 F1 P1 F1'
SADI P1 F2 P1 F2'
SADI P1 F3 P1 F3'
SADI P1 F4 P1 F4'
SADI P1 F5 P1 F5'
SADI P1 F6 P1 F6'
SIMU 0.02 0.04 F1 > F6'
DFIX 2.32 0.02 F2' F3'
ISOR 0.01 F1 > F6'
EQIV $1 -x+1, y-1/2, -z+1
HTAB C1 F2'_$1
EQIV $2 x-2, y, z-1
HTAB C12 F3_$2
HTAB C12 F3'_$2
EQIV $3 x-2, y-1, z-1
HTAB C13 F5'_$3
HTAB C15 F4_$3
HTAB C15 F4'_$3
EQIV $4 -x-1, y-1/2, -z
HTAB C15 F2_$4
EQIV $5 -x, y-1/2, -z
HTAB C15 F5'_$5
FMAP   2
PLAN   20
SIZE     0.30   0.30   0.35
ACTA
BOND
BOND   $H
CONF
L.S.   7
WGHT    0.045900    0.106000
EXTI    0.016231
FVAR       0.76154   0.61411
C1    1    0.686824    0.374988    0.123296    11.00000    0.06245    0.08312 =
         0.08409    0.00872   -0.00582   -0.00326
AFIX  33
H1A   2    0.798351    0.419874    0.171038    11.00000   -1.50000
H1B   2    0.743004    0.339566    0.067864    11.00000   -1.50000
H1C   2    0.629014    0.297118    0.154964    11.00000   -1.50000
AFIX   0
C2    1    0.350565    0.432925    0.020024    11.00000    0.05369    0.05809 =
         0.05684    0.00321    0.01158   -0.00379
C3    1    0.198165    0.535464   -0.008346    11.00000    0.06281    0.05091 =
         0.07494   -0.00894    0.00804   -0.00008
AFIX  43
H3    2    0.220441    0.627005    0.018236    11.00000   -1.20000
AFIX   0
C4    1    0.012671    0.505077   -0.075563    11.00000    0.05935    0.05273 =
         0.06691   -0.00225    0.00699    0.00591
AFIX  43
H4    2   -0.088518    0.576418   -0.093743    11.00000   -1.20000
AFIX   0
C5    1   -0.026043    0.368981   -0.116877    11.00000    0.05027    0.05186 =
         0.04733    0.00125    0.01299   -0.00166
C6    1    0.132346    0.267969   -0.089125    11.00000    0.05857    0.04636 =
         0.06366   -0.00608    0.01453   -0.00296
AFIX  43
H6    2    0.112157    0.176928   -0.116748    11.00000   -1.20000
AFIX   0
C7    1    0.320609    0.297844   -0.021387    11.00000    0.05157    0.05185 =
         0.06975    0.00561    0.01140    0.00232
AFIX  43
H7    2    0.424623    0.228056   -0.004245    11.00000   -1.20000
AFIX   0
C8    1   -0.224279    0.329367   -0.183496    11.00000    0.05801    0.05286 =
         0.05148    0.00228    0.01466    0.00057
AFIX  43
H8    2   -0.237699    0.234883   -0.204916    11.00000   -1.20000
AFIX   0
C9    1   -0.386273    0.413977   -0.216388    11.00000    0.05621    0.05033 =
         0.06508    0.00118    0.01160   -0.00132
AFIX  43
H9    2   -0.368970    0.509795   -0.198620    11.00000   -1.20000
AFIX   0
C10   1   -0.590676    0.372870   -0.277995    11.00000    0.05227    0.04863 =
         0.05124    0.00264    0.01567   -0.00079
C11   1   -0.743971    0.477132   -0.309037    11.00000    0.06521    0.05207 =
         0.06228   -0.00326    0.01131    0.00278
AFIX  43
H11   2   -0.713931    0.572010   -0.291464    11.00000   -1.20000
AFIX   0
C12   1   -0.936369    0.441713   -0.364566    11.00000    0.05938    0.05937 =
         0.06483    0.00797    0.01230    0.00985
AFIX  43
H12   2   -1.036706    0.513118   -0.384422    11.00000   -1.20000
AFIX   0
C13   1   -0.841864    0.203558   -0.363955    11.00000    0.06453    0.05127 =
         0.06202   -0.00096    0.01294   -0.00226
AFIX  43
H13   2   -0.875854    0.109868   -0.383587    11.00000   -1.20000
AFIX   0
C14   1   -0.646564    0.232983   -0.307661    11.00000    0.05686    0.05029 =
         0.06996    0.00361    0.01438    0.00817
AFIX  43
H14   2   -0.549417    0.159433   -0.288754    11.00000   -1.20000
AFIX   0
C15   1   -1.196067    0.273494   -0.453982    11.00000    0.05521    0.09682 =
         0.06556    0.00373    0.00135   -0.00925
AFIX  33
H15A  2   -1.206098    0.172839   -0.467505    11.00000   -1.50000
H15B  2   -1.214239    0.325016   -0.516161    11.00000   -1.50000
H15C  2   -1.304819    0.301179   -0.418906    11.00000   -1.50000
AFIX   0
N1    3   -0.986381    0.306333   -0.391780    11.00000    0.04971    0.06288 =
         0.05067    0.00302    0.01118   -0.00132
O1    4    0.524518    0.476015    0.087880    11.00000    0.06222    0.06797 =
         0.08158   -0.00444   -0.00610   -0.00553
P1    5    0.741370    0.839946    0.656765    11.00000    0.05180    0.04671 =
         0.05874   -0.00264    0.00665    0.00128
PART    1
F1    6    0.755268    0.769537    0.762616    21.00000    0.17151    0.08851 =
         0.07924    0.02850    0.01706    0.00555
F2    6    0.507378    0.886308    0.656766    21.00000    0.06113    0.13959 =
         0.11330   -0.03794   -0.00183    0.02433
F3    6    0.653526    0.695199    0.603362    21.00000    0.09464    0.06781 =
         0.11606   -0.02502   -0.00102   -0.00754
F4    6    0.720998    0.910769    0.553315    21.00000    0.21321    0.10936 =
         0.07340    0.01511    0.05739    0.01494
F5    6    0.972487    0.793324    0.659162    21.00000    0.06262    0.13886 =
         0.17257   -0.05748    0.01949    0.01844
F6    6    0.800075    0.974805    0.725388    21.00000    0.11097    0.09124 =
         0.12138   -0.05692    0.01765    0.00374
PART    2
F1'   6    0.890893    0.739322    0.728875   -21.00000    0.13567    0.07376 =
         0.09892    0.00463   -0.03693    0.02600
F2'   6    0.551200    0.792391    0.698211   -21.00000    0.11484    0.14912 =
         0.18215   -0.00378    0.09226   -0.03499
F3'   6    0.705019    0.718169    0.573755   -21.00000    0.11622    0.09251 =
         0.09197   -0.03871    0.01759   -0.01996
F4'   6    0.598963    0.941048    0.579153   -21.00000    0.12653    0.07990 =
         0.13550    0.01732   -0.06375    0.00687
F5'   6    0.934656    0.888392    0.610572   -21.00000    0.11515    0.12032 =
         0.14565   -0.01884    0.07913   -0.02749
F6'   6    0.829614    0.982009    0.711968   -21.00000    0.10180    0.05616 =
         0.09068   -0.00879    0.01039   -0.02061
HKLF 4
REM  PHMENA in P2(1)
REM R1 =  0.0321 for   2606 Fo > 4sig(Fo)  and  0.0366 for all   2867 data
REM    273 parameters refined using    140 restraints
END
;
data_II
_audit_creation_method     SHELXL-97
_chemical_name_systematic
;
4-{(<i>E</i>)-2-[4-(Dimethylamino)phenyl]ethenyl}-1-phenyl-1\l^5^-pyridin-\
1-ylium hexafluoro-\l^6^-phosphane
;
_chemical_name_common     ?
_chemical_formula_moiety     'C21 H21 N2 +, F6 P -'
_chemical_formula_sum     'C21 H21 F6 N2 P'
_chemical_formula_iupac     'C21 H21 N2 +, P F6 -'
_chemical_formula_weight     446.37
_chemical_melting_point     ?
_symmetry_cell_setting     monoclinic
_symmetry_space_group_name_H-M     'C c'
_symmetry_space_group_name_hall     'C -2yc'
loop_
    _symmetry_equiv_pos_as_xyz
    'x, y, z'
    'x, -y, z+1/2'
    'x+1/2, y+1/2, z'
    'x+1/2, -y+1/2, z+1/2'
_cell_length_a     19.4596(14)
_cell_length_b     10.7416(8)
_cell_length_c     11.9654(9)
_cell_angle_alpha     90.00
_cell_angle_beta     125.864(2)
_cell_angle_gamma     90.00
_cell_volume     2026.9(3)
_cell_formula_units_Z     4
_cell_measurement_reflns_used     3926
_cell_measurement_theta_min     2.29
_cell_measurement_theta_max     26.00
_cell_measurement_temperature     296(2)
_exptl_crystal_description     block
_exptl_crystal_colour     yellow
_exptl_crystal_size_max     0.35
_exptl_crystal_size_mid     0.30
_exptl_crystal_size_min     0.30
_exptl_crystal_density_diffrn     1.463
_exptl_crystal_density_meas     ?
_exptl_crystal_density_method     'not measured'
_exptl_crystal_F_000     920
_exptl_absorpt_coefficient_mu     0.200
_exptl_absorpt_correction_type     multi-scan
_exptl_absorpt_process_details
;
(SADABS; Bruker, 2008)
;
_exptl_absorpt_correction_T_min     0.9333
_exptl_absorpt_correction_T_max     0.9425
_exptl_special_details     ?
_diffrn_ambient_temperature     296(2)
_diffrn_radiation_type     MoK\a
_diffrn_radiation_wavelength     0.71073
_diffrn_radiation_source     'fine-focus sealed tube'
_diffrn_radiation_monochromator     graphite
_diffrn_measurement_device_type     'Bruker Kappa APEXII CCD'
_diffrn_measurement_method     '\f & \w scans'
_diffrn_detector_area_resol_mean     ?
_diffrn_reflns_number     13796
_diffrn_reflns_av_R_equivalents     0.0241
_diffrn_reflns_av_sigmaI/netI     0.0272
_diffrn_reflns_theta_min     2.29
_diffrn_reflns_theta_max     26.00
_diffrn_reflns_theta_full     26.00
_diffrn_measured_fraction_theta_max     0.999
_diffrn_measured_fraction_theta_full     0.999
_diffrn_reflns_limit_h_min     -23
_diffrn_reflns_limit_h_max     23
_diffrn_reflns_limit_k_min     -13
_diffrn_reflns_limit_k_max     13
_diffrn_reflns_limit_l_min     -14
_diffrn_reflns_limit_l_max     14
_diffrn_standards_number     ?
_diffrn_standards_interval_count     ?
_diffrn_standards_interval_time     ?
_diffrn_standards_decay_%     ?
_refine_special_details
;
 Refinement of F^2^ against ALL reflections.  The weighted R-factor wR and
 goodness of fit S are based on F^2^, conventional R-factors R are based
 on F, with F set to zero for negative F^2^. The threshold expression of
 F^2^ > 2sigma(F^2^) is used only for calculating R-factors(gt) etc. and is
 not relevant to the choice of reflections for refinement.  R-factors based
 on F^2^ are statistically about twice as large as those based on F, and R-
 factors based on ALL data will be even larger.
;
_reflns_number_total     3926
_reflns_number_gt     2895
_reflns_threshold_expression     'I>2\s(I)'
_refine_ls_structure_factor_coef     Fsqd
_refine_ls_matrix_type     full
_refine_ls_R_factor_all     0.0913
_refine_ls_R_factor_gt     0.0643
_refine_ls_wR_factor_gt     0.1773
_refine_ls_wR_factor_ref     0.2034
_refine_ls_goodness_of_fit_ref     1.069
_refine_ls_restrained_S_all     1.123
_refine_ls_number_reflns     3926
_refine_ls_number_parameters     255
_refine_ls_number_restraints     65
_refine_ls_hydrogen_treatment     mixed
_refine_ls_weighting_scheme     calc
_refine_ls_weighting_details
         'calc w=1/[\s^2^(Fo^2^)+(0.1113P)^2^+2.2166P] where P=(Fo^2^+2Fc^2^)/3'
_atom_sites_solution_hydrogens     geom
_atom_sites_solution_primary     direct
_atom_sites_solution_secondary     difmap
_refine_ls_shift/su_max     0.000
_refine_ls_shift/su_mean     0.000
_refine_diff_density_max     0.490
_refine_diff_density_min     -0.408
_refine_ls_extinction_method     none
_refine_ls_extinction_coef     ?
_refine_ls_abs_structure_details
;
Flack (1983), 1927 Fridel pairs
;
_refine_ls_abs_structure_Flack     0.5(2)
loop_
    _atom_type_symbol
    _atom_type_description
    _atom_type_scat_dispersion_real
    _atom_type_scat_dispersion_imag
    _atom_type_scat_source
    'C' 'C' 0.0033 0.0016
                         'International Tables Vol C Tables 4.2.6.8 and 6.1.1.4'
    'H' 'H' 0.0000 0.0000
                         'International Tables Vol C Tables 4.2.6.8 and 6.1.1.4'
    'N' 'N' 0.0061 0.0033
                         'International Tables Vol C Tables 4.2.6.8 and 6.1.1.4'
    'F' 'F' 0.0171 0.0103
                         'International Tables Vol C Tables 4.2.6.8 and 6.1.1.4'
    'P' 'P' 0.1023 0.0942
                         'International Tables Vol C Tables 4.2.6.8 and 6.1.1.4'
_computing_data_collection
;
APEX2 (Bruker, 2008)
;
_computing_cell_refinement
;
APEX2 (Bruker, 2008)
;
_computing_data_reduction
;
SAINT (Bruker, 2008)
;
_computing_structure_solution
;
SHELXS97 (Sheldrick, 2008)
;
_computing_structure_refinement
;
SHELXL97 (Sheldrick, 2008)
;
_computing_molecular_graphics
;
ORTEP-3 for Windows (Farrugia, 2012) and Mercury (Macrae et al.,
2008)
;
_computing_publication_material
;
SHELXL97 (Sheldrick, 2008) and PLATON (Spek, 2009)
;
loop_
    _atom_site_type_symbol
    _atom_site_label
    _atom_site_fract_x
    _atom_site_fract_y
    _atom_site_fract_z
    _atom_site_U_iso_or_equiv
    _atom_site_adp_type
    _atom_site_calc_flag
    _atom_site_refinement_flags
    _atom_site_occupancy
    _atom_site_symmetry_multiplicity
    _atom_site_disorder_assembly
    _atom_site_disorder_group
    C C1 0.0124(4) 0.0746(5) 0.2218(7) 0.0672(15) Uani d . 1 1 . .
    H H1 -0.0060 0.0194 0.1495 0.081 Uiso calc R 1 1 . .
    C C2 -0.0338(4) 0.0925(6) 0.2738(7) 0.0755(18) Uani d . 1 1 . .
    H H2 -0.0856 0.0520 0.2332 0.091 Uiso calc R 1 1 . .
    C C3 -0.0043(4) 0.1701(6) 0.3865(8) 0.0776(17) Uani d . 1 1 . .
    H H3 -0.0345 0.1785 0.4242 0.093 Uiso calc R 1 1 . .
    C C4 0.0694(4) 0.2339(5) 0.4407(7) 0.0746(16) Uani d . 1 1 . .
    H H4 0.0884 0.2868 0.5149 0.090 Uiso calc R 1 1 . .
    C C5 0.1166(3) 0.2228(5) 0.3898(6) 0.0621(13) Uani d . 1 1 . .
    H H5 0.1663 0.2681 0.4274 0.075 Uiso calc R 1 1 . .
    C C6 0.0876(3) 0.1414(5) 0.2800(5) 0.0537(12) Uani d . 1 1 . .
    C C7 0.1625(3) 0.0050(5) 0.2239(5) 0.0556(12) Uani d . 1 1 . .
    H H7 0.1460 -0.0616 0.2530 0.067 Uiso calc R 1 1 . .
    C C8 0.2108(3) -0.0160(5) 0.1788(5) 0.0548(12) Uani d . 1 1 . .
    H H8 0.2272 -0.0971 0.1778 0.066 Uiso calc R 1 1 . .
    C C9 0.2369(3) 0.0807(5) 0.1335(5) 0.0535(12) Uani d . 1 1 . .
    C C10 0.2116(3) 0.2004(5) 0.1416(5) 0.0600(13) Uani d . 1 1 . .
    H H10 0.2280 0.2682 0.1140 0.072 Uiso calc R 1 1 . .
    C C11 0.1632(3) 0.2204(5) 0.1894(5) 0.0586(13) Uani d . 1 1 . .
    H H11 0.1482 0.3010 0.1957 0.070 Uiso calc R 1 1 . .
    C C12 0.2873(3) 0.0638(5) 0.0829(5) 0.0569(12) Uani d . 1 1 . .
    H H12 0.3022 0.1343 0.0566 0.068 Uiso calc R 1 1 . .
    C C13 0.3147(3) -0.0474(5) 0.0709(5) 0.0560(12) Uani d . 1 1 . .
    H H13 0.2995 -0.1165 0.0990 0.067 Uiso calc R 1 1 . .
    C C14 0.3642(3) -0.0719(5) 0.0201(5) 0.0541(12) Uani d . 1 1 . .
    C C15 0.3748(4) -0.1927(5) -0.0088(6) 0.0614(13) Uani d . 1 1 . .
    H H15 0.3505 -0.2577 0.0080 0.074 Uiso calc R 1 1 . .
    C C16 0.4201(4) -0.2204(5) -0.0616(6) 0.0656(14) Uani d . 1 1 . .
    H H16 0.4237 -0.3024 -0.0826 0.079 Uiso calc R 1 1 . .
    C C17 0.4603(3) -0.1265(5) -0.0834(6) 0.0600(13) Uani d . 1 1 . .
    C C18 0.4494(3) -0.0039(5) -0.0559(6) 0.0626(13) Uani d . 1 1 . .
    H H18 0.4744 0.0610 -0.0715 0.075 Uiso calc R 1 1 . .
    C C19 0.4029(3) 0.0225(5) -0.0064(5) 0.0591(13) Uani d . 1 1 . .
    H H19 0.3967 0.1050 0.0100 0.071 Uiso calc R 1 1 . .
    C C20 0.5037(5) -0.2756(7) -0.1855(8) 0.091(2) Uani d . 1 1 . .
    H H20A 0.5358 -0.3311 -0.1083 0.137 Uiso calc R 1 1 . .
    H H20B 0.5284 -0.2734 -0.2353 0.137 Uiso calc R 1 1 . .
    H H20C 0.4462 -0.3045 -0.2453 0.137 Uiso calc R 1 1 . .
    C C21 0.5524(4) -0.0558(7) -0.1456(7) 0.0751(16) Uani d . 1 1 . .
    H H21A 0.5151 0.0107 -0.2024 0.113 Uiso calc R 1 1 . .
    H H21B 0.5792 -0.0895 -0.1855 0.113 Uiso calc R 1 1 . .
    H H21C 0.5950 -0.0244 -0.0550 0.113 Uiso calc R 1 1 . .
    N N1 0.5049(3) -0.1511(5) -0.1362(5) 0.0724(13) Uani d . 1 1 . .
    N N2 0.1375(2) 0.1224(4) 0.2273(4) 0.0515(10) Uani d . 1 1 . .
    P P1 0.26522(10) -0.40739(11) 0.33958(15) 0.0597(4) Uani d D 1 1 . .
    F F5 0.1834(3) -0.4680(5) 0.2131(5) 0.1541(16) Uani d D 1 1 . .
    F F4 0.3249(3) -0.5071(4) 0.3457(7) 0.1356(14) Uani d D 1 1 . .
    F F3 0.3451(3) -0.3462(6) 0.4685(5) 0.1541(16) Uani d D 1 1 . .
    F F2 0.2065(3) -0.3017(4) 0.3315(7) 0.1356(14) Uani d D 1 1 . .
    F F6 0.2762(3) -0.3260(6) 0.2444(6) 0.1486(17) Uani d D 1 1 . .
    F F1 0.2515(3) -0.4916(5) 0.4289(6) 0.1486(17) Uani d D 1 1 . .
loop_
    _atom_site_aniso_label
    _atom_site_aniso_U_11
    _atom_site_aniso_U_22
    _atom_site_aniso_U_33
    _atom_site_aniso_U_12
    _atom_site_aniso_U_13
    _atom_site_aniso_U_23
    C1 0.054(3) 0.051(3) 0.085(4) 0.003(2) 0.034(3) 0.011(3)
    C2 0.063(4) 0.061(4) 0.097(5) 0.006(3) 0.044(4) 0.024(3)
    C3 0.076(4) 0.067(4) 0.104(5) 0.022(3) 0.060(4) 0.023(4)
    C4 0.069(4) 0.058(3) 0.090(4) 0.019(3) 0.043(3) 0.002(3)
    C5 0.054(3) 0.049(3) 0.068(3) 0.010(2) 0.028(3) 0.003(2)
    C6 0.050(3) 0.042(2) 0.060(3) 0.004(2) 0.027(2) 0.009(2)
    C7 0.065(3) 0.043(3) 0.051(3) -0.007(2) 0.029(2) 0.004(2)
    C8 0.063(3) 0.043(3) 0.058(3) -0.007(2) 0.035(2) 0.002(2)
    C9 0.052(3) 0.051(3) 0.042(2) -0.002(2) 0.019(2) 0.0032(19)
    C10 0.059(3) 0.049(3) 0.061(3) -0.008(2) 0.029(3) 0.012(2)
    C11 0.058(3) 0.043(3) 0.061(3) 0.002(2) 0.027(3) 0.007(2)
    C12 0.057(3) 0.059(3) 0.048(2) -0.011(2) 0.027(2) 0.006(2)
    C13 0.053(3) 0.053(3) 0.050(3) -0.006(2) 0.024(2) 0.005(2)
    C14 0.046(3) 0.050(3) 0.049(2) -0.006(2) 0.018(2) 0.003(2)
    C15 0.058(3) 0.044(3) 0.065(3) -0.006(2) 0.027(3) 0.001(2)
    C16 0.063(3) 0.039(3) 0.074(3) 0.003(2) 0.029(3) 0.001(2)
    C17 0.054(3) 0.048(3) 0.056(3) 0.002(2) 0.020(2) -0.005(2)
    C18 0.062(3) 0.047(3) 0.076(3) -0.014(2) 0.039(3) -0.009(2)
    C19 0.069(3) 0.042(3) 0.070(3) -0.008(2) 0.042(3) -0.009(2)
    C20 0.085(4) 0.081(4) 0.096(5) 0.009(4) 0.046(4) -0.030(4)
    C21 0.063(3) 0.086(4) 0.082(4) 0.003(3) 0.045(3) -0.007(3)
    N1 0.067(3) 0.058(3) 0.091(3) -0.003(2) 0.046(3) -0.019(2)
    N2 0.050(2) 0.040(2) 0.052(2) -0.0041(16) 0.0224(19) 0.0060(16)
    P1 0.0620(7) 0.0432(6) 0.0712(8) 0.0011(6) 0.0376(6) 0.0017(6)
    F5 0.116(3) 0.133(3) 0.129(3) -0.033(2) 0.025(2) -0.040(2)
    F4 0.150(3) 0.080(2) 0.227(4) 0.0386(19) 0.139(3) 0.023(2)
    F3 0.116(3) 0.133(3) 0.129(3) -0.033(2) 0.025(2) -0.040(2)
    F2 0.150(3) 0.080(2) 0.227(4) 0.0386(19) 0.139(3) 0.023(2)
    F6 0.159(3) 0.155(3) 0.194(4) 0.054(3) 0.138(3) 0.096(3)
    F1 0.159(3) 0.155(3) 0.194(4) 0.054(3) 0.138(3) 0.096(3)
_geom_special_details
;
 All esds (except the esd in the dihedral angle between two l.s. planes)
 are estimated using the full covariance matrix.  The cell esds are taken
 into account individually in the estimation of esds in distances, angles
 and torsion angles; correlations between esds in cell parameters are only
 used when they are defined by crystal symmetry.  An approximate (isotropic)
 treatment of cell esds is used for estimating esds involving l.s. planes.
;
loop_
    _geom_bond_atom_site_label_1
    _geom_bond_atom_site_label_2
    _geom_bond_site_symmetry_2
    _geom_bond_distance
    _geom_bond_publ_flag
    C1 C2 . 1.375(9) ?
    C1 C6 . 1.395(8) ?
    C1 H1 . 0.9300 ?
    C2 C3 . 1.391(10) ?
    C2 H2 . 0.9300 ?
    C3 C4 . 1.363(9) ?
    C3 H3 . 0.9300 ?
    C4 C5 . 1.372(9) ?
    C4 H4 . 0.9300 ?
    C5 C6 . 1.393(7) ?
    C5 H5 . 0.9300 ?
    C6 N2 . 1.449(7) ?
    C7 C8 . 1.350(7) ?
    C7 N2 . 1.360(6) ?
    C7 H7 . 0.9300 ?
    C8 C9 . 1.397(7) ?
    C8 H8 . 0.9300 ?
    C9 C10 . 1.401(7) ?
    C9 C12 . 1.435(8) ?
    C10 C11 . 1.375(8) ?
    C10 H10 . 0.9300 ?
    C11 N2 . 1.353(6) ?
    C11 H11 . 0.9300 ?
    C12 C13 . 1.348(8) ?
    C12 H12 . 0.9300 ?
    C13 C14 . 1.433(7) ?
    C13 H13 . 0.9300 ?
    C14 C15 . 1.389(7) ?
    C14 C19 . 1.406(7) ?
    C15 C16 . 1.384(8) ?
    C15 H15 . 0.9300 ?
    C16 C17 . 1.392(8) ?
    C16 H16 . 0.9300 ?
    C17 N1 . 1.366(7) ?
    C17 C18 . 1.403(7) ?
    C18 C19 . 1.371(7) ?
    C18 H18 . 0.9300 ?
    C19 H19 . 0.9300 ?
    C20 N1 . 1.456(8) ?
    C20 H20A . 0.9600 ?
    C20 H20B . 0.9600 ?
    C20 H20C . 0.9600 ?
    C21 N1 . 1.428(8) ?
    C21 H21A . 0.9600 ?
    C21 H21B . 0.9600 ?
    C21 H21C . 0.9600 ?
    P1 F1 . 1.539(4) ?
    P1 F6 . 1.547(4) ?
    P1 F4 . 1.550(4) ?
    P1 F3 . 1.555(4) ?
    P1 F5 . 1.557(4) ?
    P1 F2 . 1.574(4) ?
loop_
    _geom_angle_atom_site_label_1
    _geom_angle_atom_site_label_2
    _geom_angle_atom_site_label_3
    _geom_angle_site_symmetry_1
    _geom_angle_site_symmetry_3
    _geom_angle
    _geom_angle_publ_flag
    C2 C1 C6 . . 118.4(6) ?
    C2 C1 H1 . . 120.8 ?
    C6 C1 H1 . . 120.8 ?
    C1 C2 C3 . . 121.0(6) ?
    C1 C2 H2 . . 119.5 ?
    C3 C2 H2 . . 119.5 ?
    C4 C3 C2 . . 118.9(6) ?
    C4 C3 H3 . . 120.5 ?
    C2 C3 H3 . . 120.5 ?
    C3 C4 C5 . . 122.5(6) ?
    C3 C4 H4 . . 118.8 ?
    C5 C4 H4 . . 118.8 ?
    C4 C5 C6 . . 117.8(6) ?
    C4 C5 H5 . . 121.1 ?
    C6 C5 H5 . . 121.1 ?
    C5 C6 C1 . . 121.4(5) ?
    C5 C6 N2 . . 119.6(4) ?
    C1 C6 N2 . . 119.0(5) ?
    C8 C7 N2 . . 120.8(5) ?
    C8 C7 H7 . . 119.6 ?
    N2 C7 H7 . . 119.6 ?
    C7 C8 C9 . . 121.9(5) ?
    C7 C8 H8 . . 119.1 ?
    C9 C8 H8 . . 119.1 ?
    C8 C9 C10 . . 115.6(5) ?
    C8 C9 C12 . . 124.3(5) ?
    C10 C9 C12 . . 120.1(5) ?
    C11 C10 C9 . . 121.8(5) ?
    C11 C10 H10 . . 119.1 ?
    C9 C10 H10 . . 119.1 ?
    N2 C11 C10 . . 119.7(5) ?
    N2 C11 H11 . . 120.2 ?
    C10 C11 H11 . . 120.2 ?
    C13 C12 C9 . . 124.5(5) ?
    C13 C12 H12 . . 117.7 ?
    C9 C12 H12 . . 117.7 ?
    C12 C13 C14 . . 127.8(5) ?
    C12 C13 H13 . . 116.1 ?
    C14 C13 H13 . . 116.1 ?
    C15 C14 C19 . . 116.1(5) ?
    C15 C14 C13 . . 120.8(5) ?
    C19 C14 C13 . . 123.1(5) ?
    C16 C15 C14 . . 122.9(5) ?
    C16 C15 H15 . . 118.6 ?
    C14 C15 H15 . . 118.6 ?
    C15 C16 C17 . . 120.5(5) ?
    C15 C16 H16 . . 119.8 ?
    C17 C16 H16 . . 119.8 ?
    N1 C17 C16 . . 121.7(5) ?
    N1 C17 C18 . . 121.0(5) ?
    C16 C17 C18 . . 117.2(5) ?
    C19 C18 C17 . . 121.6(5) ?
    C19 C18 H18 . . 119.2 ?
    C17 C18 H18 . . 119.2 ?
    C18 C19 C14 . . 121.6(5) ?
    C18 C19 H19 . . 119.2 ?
    C14 C19 H19 . . 119.2 ?
    N1 C20 H20A . . 109.5 ?
    N1 C20 H20B . . 109.5 ?
    H20A C20 H20B . . 109.5 ?
    N1 C20 H20C . . 109.5 ?
    H20A C20 H20C . . 109.5 ?
    H20B C20 H20C . . 109.5 ?
    N1 C21 H21A . . 109.5 ?
    N1 C21 H21B . . 109.5 ?
    H21A C21 H21B . . 109.5 ?
    N1 C21 H21C . . 109.5 ?
    H21A C21 H21C . . 109.5 ?
    H21B C21 H21C . . 109.5 ?
    C17 N1 C21 . . 120.9(5) ?
    C17 N1 C20 . . 120.1(6) ?
    C21 N1 C20 . . 119.0(5) ?
    C11 N2 C7 . . 120.2(5) ?
    C11 N2 C6 . . 120.6(4) ?
    C7 N2 C6 . . 119.1(4) ?
    F1 P1 F6 . . 177.6(4) ?
    F1 P1 F4 . . 89.5(3) ?
    F6 P1 F4 . . 90.1(3) ?
    F1 P1 F3 . . 92.2(3) ?
    F6 P1 F3 . . 90.1(3) ?
    F4 P1 F3 . . 87.7(3) ?
    F1 P1 F5 . . 86.3(3) ?
    F6 P1 F5 . . 91.4(3) ?
    F4 P1 F5 . . 93.9(3) ?
    F3 P1 F5 . . 177.8(4) ?
    F1 P1 F2 . . 92.9(3) ?
    F6 P1 F2 . . 87.5(3) ?
    F4 P1 F2 . . 177.5(3) ?
    F3 P1 F2 . . 91.4(3) ?
    F5 P1 F2 . . 87.1(3) ?
loop_
    _geom_torsion_atom_site_label_1
    _geom_torsion_atom_site_label_2
    _geom_torsion_atom_site_label_3
    _geom_torsion_atom_site_label_4
    _geom_torsion_site_symmetry_1
    _geom_torsion_site_symmetry_2
    _geom_torsion_site_symmetry_3
    _geom_torsion_site_symmetry_4
    _geom_torsion
    _geom_torsion_publ_flag
    C6 C1 C2 C3 . . . . -3.3(8) ?
    C1 C2 C3 C4 . . . . 3.4(9) ?
    C2 C3 C4 C5 . . . . -1.1(9) ?
    C3 C4 C5 C6 . . . . -1.0(8) ?
    C4 C5 C6 C1 . . . . 1.0(7) ?
    C4 C5 C6 N2 . . . . -177.1(5) ?
    C2 C1 C6 C5 . . . . 1.1(8) ?
    C2 C1 C6 N2 . . . . 179.2(5) ?
    N2 C7 C8 C9 . . . . -0.2(7) ?
    C7 C8 C9 C10 . . . . 1.7(7) ?
    C7 C8 C9 C12 . . . . -179.2(5) ?
    C8 C9 C10 C11 . . . . -0.9(7) ?
    C12 C9 C10 C11 . . . . 179.9(5) ?
    C9 C10 C11 N2 . . . . -1.4(8) ?
    C8 C9 C12 C13 . . . . 1.0(8) ?
    C10 C9 C12 C13 . . . . -179.9(5) ?
    C9 C12 C13 C14 . . . . 179.2(5) ?
    C12 C13 C14 C15 . . . . -168.5(5) ?
    C12 C13 C14 C19 . . . . 10.0(8) ?
    C19 C14 C15 C16 . . . . -0.4(8) ?
    C13 C14 C15 C16 . . . . 178.1(5) ?
    C14 C15 C16 C17 . . . . 2.4(8) ?
    C15 C16 C17 N1 . . . . -179.6(5) ?
    C15 C16 C17 C18 . . . . -2.9(8) ?
    N1 C17 C18 C19 . . . . 178.2(5) ?
    C16 C17 C18 C19 . . . . 1.5(8) ?
    C17 C18 C19 C14 . . . . 0.5(8) ?
    C15 C14 C19 C18 . . . . -1.0(7) ?
    C13 C14 C19 C18 . . . . -179.6(5) ?
    C16 C17 N1 C21 . . . . -173.9(5) ?
    C18 C17 N1 C21 . . . . 9.5(8) ?
    C16 C17 N1 C20 . . . . 6.8(9) ?
    C18 C17 N1 C20 . . . . -169.8(6) ?
    C10 C11 N2 C7 . . . . 2.9(7) ?
    C10 C11 N2 C6 . . . . 179.0(4) ?
    C8 C7 N2 C11 . . . . -2.1(7) ?
    C8 C7 N2 C6 . . . . -178.3(4) ?
    C5 C6 N2 C11 . . . . -53.1(6) ?
    C1 C6 N2 C11 . . . . 128.8(5) ?
    C5 C6 N2 C7 . . . . 123.1(5) ?
    C1 C6 N2 C7 . . . . -55.0(6) ?
loop_
    _geom_hbond_atom_site_label_D
    _geom_hbond_atom_site_label_H
    _geom_hbond_atom_site_label_A
    _geom_hbond_site_symmetry_A
    _geom_hbond_distance_DH
    _geom_hbond_distance_HA
    _geom_hbond_distance_DA
    _geom_hbond_angle_DHA
    C8 H8 F6 ----- 0.93 2.59 3.486(8) 162
    C11 H11 F5 1_565 0.93 2.55 3.363(8) 146
    C16 H16 F4 2_544 0.93 2.59 3.289(7) 132
    C21 H21B F2 4_544 0.96 2.64 3.516(8) 152
_iucr_refine_instructions_details
;
TITL DAP in Cc
CELL  0.71073  19.4596  10.7416  11.9654   90.000  125.864   90.000
ZERR     4.00   0.0014   0.0008   0.0009    0.000    0.002    0.000
LATT  -7
SYMM    X, - Y, 1/2 + Z
SFAC  C    H    N    F    P
UNIT  84   84   8    24   4
MERG   2
OMIT    -3.00  52.00
SADI P1 F1 P1 F2 P1 F3 P1 F4 P1 F5 P1 F6
SADI F1 F2 F1 F3 F1 F4 F1 F5 F2 F3 F2 F6 F2 F5 F3 F6 F3 F4 F5 F6
SADI F1 F6 F2 F4 F3 F5
EADP F1 F6
EADP F2 F4
EADP F3 F5
HTAB C8 F6
EQIV $1 x, y+1, z
HTAB C11 F5_$1
EQIV $2 x, -y-1, z-1/2
HTAB C16 F4_$2
EQIV $3 x+1/2, -y-1/2, z-1/2
HTAB C21 F2_$3
FMAP   2
PLAN   25
SIZE     0.30   0.30   0.35
ACTA
HTAB    2.00000
BOND   $H
CONF
L.S.   4
WGHT    0.111300    2.216600
FVAR       0.12148
C1    1    0.012375    0.074622    0.221787    11.00000    0.05414    0.05091 =
         0.08460    0.01133    0.03395    0.00265
AFIX  43
H1    2   -0.006031    0.019392    0.149530    11.00000   -1.20000
AFIX   0
C2    1   -0.033840    0.092456    0.273825    11.00000    0.06320    0.06084 =
         0.09745    0.02420    0.04428    0.00629
AFIX  43
H2    2   -0.085573    0.052017    0.233153    11.00000   -1.20000
AFIX   0
C3    1   -0.004341    0.170140    0.386477    11.00000    0.07562    0.06659 =
         0.10443    0.02302    0.06045    0.02229
AFIX  43
H3    2   -0.034461    0.178453    0.424184    11.00000   -1.20000
AFIX   0
C4    1    0.069397    0.233854    0.440681    11.00000    0.06901    0.05817 =
         0.08975    0.00185    0.04263    0.01918
AFIX  43
H4    2    0.088442    0.286831    0.514944    11.00000   -1.20000
AFIX   0
C5    1    0.116609    0.222796    0.389823    11.00000    0.05426    0.04899 =
         0.06823    0.00269    0.02757    0.00967
AFIX  43
H5    2    0.166306    0.268119    0.427408    11.00000   -1.20000
AFIX   0
C6    1    0.087582    0.141406    0.280020    11.00000    0.05001    0.04150 =
         0.05992    0.00923    0.02679    0.00401
C7    1    0.162468    0.004992    0.223892    11.00000    0.06452    0.04324 =
         0.05058    0.00369    0.02891   -0.00725
AFIX  43
H7    2    0.146047   -0.061576    0.252984    11.00000   -1.20000
AFIX   0
C8    1    0.210798   -0.015970    0.178777    11.00000    0.06264    0.04292 =
         0.05799    0.00188    0.03483   -0.00655
AFIX  43
H8    2    0.227188   -0.097061    0.177812    11.00000   -1.20000
AFIX   0
C9    1    0.236917    0.080677    0.133471    11.00000    0.05224    0.05062 =
         0.04242    0.00321    0.01923   -0.00216
C10   1    0.211589    0.200411    0.141649    11.00000    0.05913    0.04882 =
         0.06135    0.01197    0.02922   -0.00811
AFIX  43
H10   2    0.227956    0.268221    0.114000    11.00000   -1.20000
AFIX   0
C11   1    0.163196    0.220402    0.189433    11.00000    0.05831    0.04281 =
         0.06053    0.00688    0.02684    0.00231
AFIX  43
H11   2    0.148204    0.300951    0.195687    11.00000   -1.20000
AFIX   0
C12   1    0.287347    0.063753    0.082897    11.00000    0.05719    0.05865 =
         0.04821    0.00589    0.02721   -0.01133
AFIX  43
H12   2    0.302231    0.134326    0.056552    11.00000   -1.20000
AFIX   0
C13   1    0.314654   -0.047421    0.070924    11.00000    0.05273    0.05289 =
         0.05032    0.00534    0.02351   -0.00582
AFIX  43
H13   2    0.299539   -0.116466    0.098974    11.00000   -1.20000
AFIX   0
C14   1    0.364190   -0.071893    0.020132    11.00000    0.04580    0.05029 =
         0.04929    0.00286    0.01838   -0.00561
C15   1    0.374844   -0.192655   -0.008800    11.00000    0.05825    0.04430 =
         0.06508    0.00140    0.02679   -0.00573
AFIX  43
H15   2    0.350498   -0.257691    0.008036    11.00000   -1.20000
AFIX   0
C16   1    0.420097   -0.220418   -0.061576    11.00000    0.06253    0.03932 =
         0.07442    0.00073    0.02862    0.00278
AFIX  43
H16   2    0.423697   -0.302435   -0.082587    11.00000   -1.20000
AFIX   0
C17   1    0.460262   -0.126497   -0.083441    11.00000    0.05357    0.04848 =
         0.05578   -0.00526    0.01961    0.00178
C18   1    0.449421   -0.003886   -0.055860    11.00000    0.06180    0.04725 =
         0.07612   -0.00878    0.03892   -0.01364
AFIX  43
H18   2    0.474424    0.061027   -0.071525    11.00000   -1.20000
AFIX   0
C19   1    0.402869    0.022548   -0.006382    11.00000    0.06883    0.04183 =
         0.06996   -0.00882    0.04245   -0.00838
AFIX  43
H19   2    0.396731    0.105005    0.010042    11.00000   -1.20000
AFIX   0
C20   1    0.503714   -0.275637   -0.185456    11.00000    0.08525    0.08107 =
         0.09575   -0.02975    0.04614    0.00902
AFIX 137
H20A  2    0.535760   -0.331089   -0.108285    11.00000   -1.50000
H20B  2    0.528372   -0.273438   -0.235291    11.00000   -1.50000
H20C  2    0.446222   -0.304474   -0.245253    11.00000   -1.50000
AFIX   0
C21   1    0.552429   -0.055765   -0.145572    11.00000    0.06275    0.08553 =
         0.08167   -0.00730    0.04487    0.00292
AFIX 137
H21A  2    0.515093    0.010719   -0.202438    11.00000   -1.50000
H21B  2    0.579158   -0.089459   -0.185535    11.00000   -1.50000
H21C  2    0.594990   -0.024427   -0.055030    11.00000   -1.50000
AFIX   0
N1    3    0.504912   -0.151128   -0.136222    11.00000    0.06748    0.05788 =
         0.09077   -0.01909    0.04583   -0.00278
N2    3    0.137493    0.122363    0.227306    11.00000    0.04967    0.04023 =
         0.05153    0.00600    0.02238   -0.00411
P1    5    0.265216   -0.407385    0.339577    11.00000    0.06205    0.04324 =
         0.07117    0.00168    0.03758    0.00108
F5    4    0.183431   -0.467951    0.213076    11.00000    0.11592    0.13310 =
         0.12917   -0.03986    0.02470   -0.03347
F4    4    0.324890   -0.507140    0.345671    11.00000    0.15046    0.07994 =
         0.22671    0.02321    0.13873    0.03860
F3    4    0.345134   -0.346203    0.468483    11.00000    0.11592    0.13310 =
         0.12917   -0.03986    0.02470   -0.03347
F2    4    0.206451   -0.301717    0.331530    11.00000    0.15046    0.07994 =
         0.22671    0.02321    0.13873    0.03860
F6    4    0.276215   -0.325985    0.244374    11.00000    0.15852    0.15529 =
         0.19431    0.09573    0.13824    0.05363
F1    4    0.251469   -0.491602    0.428933    11.00000    0.15852    0.15529 =
         0.19431    0.09573    0.13824    0.05363
HKLF 4
REM  DAP in Cc
REM R1 =  0.0643 for   2895 Fo > 4sig(Fo)  and  0.0913 for all   3926 data
REM    255 parameters refined using     65 restraints
END
;
data_global
_journal_date_recd_electronic     2019-01-02
_journal_date_accepted     2019-01-25
_journal_name_full     'Acta Crystallographica, Section E'
_journal_year     2019
_journal_volume     75
_journal_issue      2
_journal_page_first     288
_journal_page_last     291
_journal_paper_category     GO
_journal_paper_doi     10.1107/S2056989019001403
_journal_coeditor_code     LH5891
_publ_contact_author_name     'P. Sagayaraj'
_publ_contact_author_address
;
   Department of Physics
   Loyola College (Autonomous)
   Chennai - 600 034
   India.
;
_publ_contact_author_email     'psagayaraj@hotmail.com'
_publ_contact_author_fax     '044 091 2817 5566'
_publ_contact_author_phone     '044 091 28178200'
_publ_section_title
;\
Crystal structure determination of two pyridine derivatives:
4-[(<i>E</i>)-2-(4-methoxyphenyl)ethenyl]-1-methylpyridin-1-ium
hexafluoro-\l^6^-phosphane and
4-{(<i>E</i>)-2-[4-(dimethylamino)phenyl]ethenyl}-1-phenyl-1\l^5^-pyridin-1-\
ylium hexafluoro-\l^6^-phosphane
;
_publ_section_title_footnote     .
loop_
    _publ_author_name
    _publ_author_address
    'J. Arul Martin Mani'
;  Department of Physics
   Loyola College (Autonomous)
   Chennai 600 034
   India
;
    'M.Mercina'
;  Department of Physics
   Loyola College (Autonomous)
   Chennai 600 034
   India
;
    'S.Antony Inglebert'
;  Department of Physics
   Loyola College (Autonomous)
   Chennai 600 034
   India
;
    'P. Narayanan'
;  Department of Physics
   A. M. Jain College
   Chennai 600 114
   India.
;
    'V. Joseph'
;  Department of Physics
   Loyola College (Autonomous)
   Chennai 600 034
   India
;
    'P. Sagayaraj'
;  Department of Physics
   Loyola College (Autonomous)
   Chennai 600 034
   India
;
_publ_section_synopsis
;
In both title pyridine derivatives, (I) and (II),  the cation adopts an <i>E</i>
configuration with respect to the C\\db C. In compound (I), the  PF~6~^-^
anion is disordered with occupancy factors of 0.614(7):0.386(7). In both the
compounds, the crystal packing is stabilized by C---H...F intermolecular
interactions results into two-dimensional molecular sheets, which are formed
by <i>R</i>^4^~3~(14) ring motifs in compound (I), <i>R</i>^6^~6~(40) ring
motifs in compound (II). In addition to that, the crystal packing is further
stabilized by P---F...\p interactions in compound (I) and \p--\p in compound
(II).
;
