# Supplementary material for: Crystal structure determination of two pyridine derivatives: 4-[(E)-2-(4-meth­oxy­phen­yl)ethen­yl]-1-methyl­pyridin-1-ium hexa­fluoro-λ6-phosphane and 4-{(E)-2-[4-(di­methyl­amino)­phen­yl]ethen­yl}-1-phenyl-1λ5-pyridin-1-ylium hexa­fluoro-λ6-phosphane
Source: Acta Crystallogr E Crystallogr Commun. 2019 Jan 31;75(Pt 2):288–91. doi: 10.1107/S2056989019001403 (PMC6362639; doi:10.1107/S2056989019001403)
Supplement: Supplementary file 2 [file e-75-00288-Isup2.hkl]

# 
# h,k,l, Fc-squared, Fo-squared, sigma(Fo-squared) and status flag 
# 
data_I
_shelx_title ' PHMENA in P2(1)' 
_shelx_refln_list_code          4 
_shelx_F_calc_maximum      148.57 
_exptl_crystal_F_000       380.00 
_reflns_d_resolution_high  0.8107 
 
loop_ 
 _symmetry_equiv_pos_as_xyz 
 'x, y, z' 
 '-x, y+1/2, -z' 
 
_cell_length_a     6.4320 
_cell_length_b     9.3645 
_cell_length_c    13.6070 
_cell_angle_alpha  90.000 
_cell_angle_beta  101.868 
_cell_angle_gamma  90.000 
 
_shelx_F_squared_multiplier     1.000 
 
loop_ 
 _refln_index_h 
 _refln_index_k 
 _refln_index_l 
 _refln_F_squared_calc 
 _refln_F_squared_meas 
 _refln_F_squared_sigma 
 _refln_observed_status 
   4  -8   0       30.90       32.94      1.16 o 
   5  -8   0        4.09        4.57      0.65 o 
   1  -7   0       99.92      112.81      3.54 o 
   2  -7   0        4.79        5.93      0.86 o 
   3  -7   0       70.36       74.06      1.62 o 
   4  -7   0       38.90       41.06      1.23 o 
   5  -7   0        4.28        5.53      0.63 o 
   6  -7   0        0.20        0.65      0.69 o 
   2  -6   0       68.88       73.19      1.44 o 
   3  -6   0        5.49        5.58      0.62 o 
   4  -6   0      263.99      258.75      4.78 o 
   5  -6   0        2.10        1.50      0.63 o 
   6  -6   0        4.48        6.21      1.52 o 
   1  -5   0       80.79       98.71      3.24 o 
   2  -5   0       55.97       53.19      1.19 o 
   3  -5   0      116.30      122.12      2.46 o 
   4  -5   0       55.49       59.20      1.54 o 
   5  -5   0       46.31       51.28      2.10 o 
   6  -5   0        2.15        1.03      1.07 o 
   0  -4   0      455.84      509.06     10.20 o 
   1  -4   0      599.90      633.45     10.29 o 
   2  -4   0       64.88       56.73      1.60 o 
   3  -4   0       95.77      104.72      2.13 o 
   4  -4   0      313.43      296.86      5.44 o 
   5  -4   0        8.73        7.46      0.82 o 
   6  -4   0       33.11       28.14      2.29 o 
   7  -4   0        6.86        5.66      1.59 o 
   1  -3   0      608.19      620.96      8.73 o 
   2  -3   0      176.45      178.23      3.21 o 
   3  -3   0       24.30       19.88      0.93 o 
   4  -3   0       27.83       25.32      1.15 o 
   5  -3   0       97.93      100.48      2.86 o 
   6  -3   0       27.51       23.26      2.14 o 
   7  -3   0       13.63       12.36      1.78 o 
   1  -2   0      242.07      232.93      3.43 o 
   2  -2   0      394.66      401.96      6.74 o 
   3  -2   0      368.68      384.32     11.88 o 
   4  -2   0      326.18      320.73     16.35 o 
   5  -2   0        2.24        3.28      0.78 o 
   6  -2   0       12.32       10.33      1.55 o 
   7  -2   0        5.29        3.66      1.33 o 
   1  -1   0     6485.22     6696.25    186.71 o 
   2  -1   0      217.00      209.25      4.47 o 
   3  -1   0      227.80      253.82      5.39 o 
   4  -1   0      145.85      143.21      6.89 o 
   5  -1   0       42.45       38.42      1.14 o 
   6  -1   0       16.61       15.57      1.69 o 
   7  -1   0        6.82        4.05      1.31 o 
   1   0   0       60.71       61.79      0.80 o 
   2   0   0      766.79      762.56      8.85 o 
   3   0   0      218.27      241.33      3.60 o 
   4   0   0      416.12      429.48      6.41 o 
   5   0   0       28.30       31.57      1.05 o 
   6   0   0        8.09        8.62      1.33 o 
   7   0   0        0.00       -0.93      0.88 o 
   1   1   0     6490.75     6540.49    107.12 o 
   2   1   0      216.18      205.54      2.53 o 
   3   1   0      235.94      259.42      3.44 o 
   4   1   0      145.53      151.09      2.46 o 
   5   1   0       44.00       39.54      1.28 o 
   6   1   0       16.37       19.52      1.72 o 
   7   1   0        6.90        5.26      1.24 o 
   1   2   0      242.28      236.30      4.00 o 
   2   2   0      384.75      394.13      5.19 o 
   3   2   0      370.00      392.19      5.76 o 
   4   2   0      330.51      352.73      5.20 o 
   5   2   0        2.11        2.41      0.41 o 
   6   2   0       12.89       10.06      0.67 o 
   7   2   0        5.18        3.43      1.12 o 
   1   3   0      601.89      605.89     10.16 o 
   2   3   0      176.19      180.78      3.30 o 
   3   3   0       26.73       21.14      0.56 o 
   4   3   0       27.49       25.17      0.88 o 
   5   3   0       99.23       97.55      2.20 o 
   6   3   0       27.39       27.49      1.69 o 
   7   3   0       13.86       12.93      0.91 o 
   0   4   0      448.72      485.70     10.17 o 
   1   4   0      600.40      620.70     10.41 o 
   2   4   0       61.74       56.31      1.36 o 
   3   4   0       96.29      101.90      1.71 o 
   4   4   0      310.74      305.90      4.64 o 
   5   4   0        8.97        8.90      0.65 o 
   6   4   0       33.73       30.29      1.18 o 
   7   4   0        6.82        5.72      0.78 o 
   1   5   0       78.39       93.41      1.40 o 
   2   5   0       56.26       54.27      1.36 o 
   3   5   0      115.48      125.19      3.17 o 
   4   5   0       55.08       57.73      1.19 o 
   5   5   0       45.98       51.95      2.40 o 
   6   5   0        2.18        1.27      0.63 o 
   0   6   0       89.02       69.73      1.85 o 
   1   6   0       35.24       35.79      0.80 o 
   2   6   0       69.37       71.26      2.10 o 
   3   6   0        5.63        6.14      0.73 o 
   4   6   0      262.39      254.90      4.60 o 
   5   6   0        2.04        1.38      0.51 o 
   6   6   0        4.44        5.67      1.46 o 
   1   7   0      100.08      102.82      1.87 o 
   2   7   0        4.78        4.15      0.30 o 
   3   7   0       70.40       73.10      3.50 o 
   4   7   0       38.54       37.27      1.08 o 
   5   7   0        4.14        5.82      0.63 o 
   6   7   0        0.18       -0.44      0.82 o 
   0   8   0       72.16       68.46      2.88 o 
   1   8   0        4.17        4.83      0.47 o 
   2   8   0       67.49       70.56      1.57 o 
   3   8   0        4.89        5.29      0.35 o 
   4   8   0       31.17       28.94      2.40 o 
   5   8   0        4.08        3.37      0.53 o 
   1   9   0       34.57       34.74      1.41 o 
   2   9   0        4.33        4.59      0.61 o 
   3   9   0        8.85        7.92      0.61 o 
   4   9   0        7.57        8.76      1.60 o 
   0  10   0        4.53        3.79      0.97 o 
   1  10   0        0.11       -0.04      0.51 o 
   2  10   0       23.17       23.35      1.19 o 
   3  10   0        6.45        7.53      0.69 o 
   1  11   0        4.32        4.33      0.73 o 
   2  11   0        0.36        0.40      0.55 o 
   4  -9   1        2.32        2.35      0.43 o 
  -5  -8   1       10.28        7.11      0.78 o 
  -4  -8   1       14.76       15.10      0.77 o 
   3  -8   1       18.65       18.78      0.81 o 
   4  -8   1        3.26        3.54      1.25 o 
   5  -8   1        2.81        3.49      1.07 o 
  -6  -7   1        6.25        6.60      1.88 o 
  -5  -7   1       26.43       24.63      1.06 o 
  -4  -7   1       27.05       28.82      1.04 o 
  -3  -7   1       32.82       34.45      0.93 o 
  -2  -7   1       57.20       58.51      2.55 o 
  -1  -7   1      149.59      145.20      4.54 o 
   1  -7   1      316.32      321.80      9.57 o 
   2  -7   1       43.73       47.86      2.26 o 
   3  -7   1       24.27       23.43      0.80 o 
   4  -7   1        5.96        7.43      0.61 o 
   5  -7   1        2.32        3.22      0.55 o 
   6  -7   1        0.73        1.60      1.19 o 
  -6  -6   1        4.01        4.33      1.36 o 
  -5  -6   1       77.04       74.40      1.94 o 
  -4  -6   1       71.25       68.38      1.72 o 
  -3  -6   1      110.59      116.75      2.31 o 
  -2  -6   1      139.96      139.28      4.88 o 
  -1  -6   1      157.49      185.56      5.68 o 
   2  -6   1       34.83       34.87      0.88 o 
   3  -6   1       58.87       58.00      1.42 o 
   4  -6   1        0.80        1.60      0.48 o 
   5  -6   1        2.95        1.83      1.26 o 
   6  -6   1        3.94        4.72      1.43 o 
  -7  -5   1        3.28        1.86      1.33 o 
  -6  -5   1       11.13       11.02      1.64 o 
  -5  -5   1       56.37       58.67      1.64 o 
  -4  -5   1       64.47       63.19      1.61 o 
  -3  -5   1       26.39       26.50      0.88 o 
  -2  -5   1      109.86      111.02      2.09 o 
   0  -5   1       57.18       55.93      1.74 o 
   1  -5   1      185.59      176.83      5.47 o 
   2  -5   1       99.91      107.58      2.10 o 
   3  -5   1      128.07      134.05      2.66 o 
   4  -5   1        0.17        0.41      0.39 o 
   5  -5   1       20.75       23.55      1.30 o 
   6  -5   1        3.42        1.60      1.21 o 
  -7  -4   1        8.53       11.38      1.81 o 
  -6  -4   1        0.77       -0.33      0.88 o 
  -5  -4   1       74.00       76.33      1.92 o 
  -4  -4   1       38.65       39.06      1.17 o 
  -3  -4   1      161.39      163.07      3.06 o 
  -2  -4   1       68.67       71.41      1.47 o 
  -1  -4   1      185.42      186.57      5.79 o 
   0  -4   1      197.02      218.02      4.54 o 
   1  -4   1       99.96       90.58      1.63 o 
   2  -4   1      273.51      308.73      5.32 o 
   3  -4   1      177.86      170.53      4.03 o 
   4  -4   1      135.57      138.60      3.55 o 
   5  -4   1       76.57       70.82      2.35 o 
   6  -4   1        3.27        3.48      1.21 o 
   7  -4   1        0.65        0.36      1.17 o 
  -7  -3   1        0.18        0.84      1.07 o 
  -6  -3   1       13.31       14.93      1.76 o 
  -5  -3   1        0.55        0.50      0.57 o 
  -4  -3   1      167.16      176.97      3.40 o 
  -3  -3   1       79.04       80.35      1.76 o 
  -2  -3   1       21.66       24.67      0.70 o 
  -1  -3   1      343.81      333.45      4.86 o 
   0  -3   1      130.23      118.48      3.54 o 
   1  -3   1      585.99      597.88      9.31 o 
   2  -3   1      483.02      532.83     11.00 o 
   3  -3   1      211.09      187.19      4.34 o 
   4  -3   1       56.10       57.19      1.84 o 
   5  -3   1      196.50      194.68      4.82 o 
   6  -3   1       60.59       57.90      3.29 o 
   7  -3   1        6.26        7.69      1.66 o 
  -7  -2   1        6.95        9.41      1.64 o 
  -6  -2   1       59.11       54.83      3.12 o 
  -5  -2   1       58.52       59.81      2.62 o 
  -4  -2   1      193.91      196.11      9.11 o 
  -3  -2   1      224.68      200.55     10.05 o 
  -2  -2   1       48.46       49.25      0.97 o 
  -1  -2   1      312.30      277.38      4.02 o 
   0  -2   1     1767.52     1765.44     29.93 o 
   1  -2   1     1533.93     1544.72     25.12 o 
   2  -2   1      143.65      160.39      2.93 o 
   3  -2   1      373.16      386.42     11.62 o 
   4  -2   1      259.50      258.69      5.81 o 
   5  -2   1      335.07      329.81     11.36 o 
   6  -2   1       20.34       16.69      1.79 o 
   7  -2   1        5.31        3.95      1.33 o 
  -7  -1   1        1.55        2.28      1.19 o 
  -6  -1   1        2.72        2.66      1.07 o 
  -5  -1   1       11.83       12.51      0.98 o 
  -4  -1   1      489.23      479.75     10.15 o 
  -3  -1   1      263.15      258.15      4.56 o 
  -2  -1   1      582.79      578.48      9.52 o 
  -1  -1   1      185.43      190.63      2.48 o 
   0  -1   1      186.62      174.06      3.90 o 
   1  -1   1     2088.01     2193.03     42.44 o 
   2  -1   1       84.00       82.41      1.21 o 
   3  -1   1      480.10      495.42      7.78 o 
   4  -1   1       70.69       73.19      1.61 o 
   5  -1   1      485.45      483.42     12.66 o 
   6  -1   1       37.75       35.08      2.40 o 
   7  -1   1        2.10        0.64      1.00 o 
  -7   0   1       11.89       11.17      1.60 o 
  -6   0   1       72.87       71.55      3.48 o 
  -5   0   1       58.16       61.76      1.55 o 
  -4   0   1      104.84      108.62      1.66 o 
  -3   0   1      420.71      415.25      5.42 o 
  -2   0   1      291.25      286.58      3.42 o 
  -1   0   1      719.78      759.99      8.81 o 
   1   0   1     2560.06     2690.35     31.16 o 
   2   0   1       20.57       18.83      0.36 o 
   3   0   1      233.12      245.41      3.70 o 
   4   0   1       21.49       18.66      0.64 o 
   5   0   1       94.82       86.21      1.96 o 
   6   0   1        6.77        1.76      0.98 o 
   7   0   1        4.74        2.43      1.09 o 
  -7   1   1        1.59       -0.22      0.90 o 
  -6   1   1        2.52        2.24      1.00 o 
  -5   1   1       12.15       12.40      0.56 o 
  -4   1   1      487.70      486.59      7.16 o 
  -3   1   1      266.03      257.73      3.46 o 
  -2   1   1      584.13      565.47      6.66 o 
  -1   1   1      181.87      186.48      2.49 o 
   0   1   1      188.27      212.92      2.59 o 
   1   1   1     2089.61     2088.27     31.52 o 
   2   1   1       86.21       84.12      1.07 o 
   3   1   1      473.30      489.78      6.38 o 
   4   1   1       70.47       71.97      1.40 o 
   5   1   1      486.55      479.32      7.19 o 
   6   1   1       36.87       39.27      2.40 o 
   7   1   1        2.11        0.34      0.93 o 
  -7   2   1        7.08        6.83      1.31 o 
  -6   2   1       59.48       51.84      1.47 o 
  -5   2   1       57.32       57.93      1.77 o 
  -4   2   1      194.02      197.38      3.16 o 
  -3   2   1      219.32      212.04      3.22 o 
  -2   2   1       50.19       53.79      0.84 o 
  -1   2   1      309.87      277.23      3.31 o 
   0   2   1     1753.01     1736.41     22.29 o 
   1   2   1     1536.63     1544.11     25.12 o 
   2   2   1      144.09      160.64      2.21 o 
   3   2   1      372.46      378.12      5.61 o 
   4   2   1      257.05      258.55      4.04 o 
   5   2   1      332.10      330.58      5.91 o 
   6   2   1       21.15       18.19      1.39 o 
   7   2   1        5.23        2.69      1.09 o 
  -7   3   1        0.17        0.01      0.81 o 
  -6   3   1       12.44       12.84      1.11 o 
  -5   3   1        0.54        0.70      0.43 o 
  -4   3   1      165.84      175.42      2.87 o 
  -3   3   1       80.75       83.90      1.46 o 
  -2   3   1       20.67       25.09      0.49 o 
  -1   3   1      349.02      339.40      4.01 o 
   0   3   1      131.37      115.49      1.43 o 
   1   3   1      594.26      605.58      9.97 o 
   2   3   1      489.26      540.26      9.12 o 
   3   3   1      208.29      192.94      2.97 o 
   4   3   1       57.22       58.59      1.22 o 
   5   3   1      197.72      198.38      3.84 o 
   6   3   1       59.78       60.12      1.66 o 
   7   3   1        6.06        7.35      0.73 o 
  -7   4   1        8.66        9.55      0.91 o 
  -6   4   1        0.79        0.54      0.47 o 
  -5   4   1       74.31       75.39      1.85 o 
  -4   4   1       38.09       39.28      0.93 o 
  -3   4   1      157.67      159.92      2.56 o 
  -2   4   1       67.84       71.83      1.59 o 
  -1   4   1      184.44      188.34      2.32 o 
   0   4   1      201.39      218.75      2.66 o 
   1   4   1       96.77       85.62      1.76 o 
   2   4   1      276.31      310.22      5.46 o 
   3   4   1      178.97      172.40      2.70 o 
   4   4   1      136.01      140.18      2.38 o 
   5   4   1       75.71       73.22      1.83 o 
   6   4   1        3.22        4.67      0.60 o 
   7   4   1        0.66        0.00      0.56 o 
  -7   5   1        3.22        1.85      0.97 o 
  -6   5   1       11.04       11.15      0.95 o 
  -5   5   1       55.71       56.63      1.91 o 
  -4   5   1       66.86       65.19      1.30 o 
  -3   5   1       25.62       24.93      0.61 o 
  -2   5   1      111.53      112.35      1.97 o 
  -1   5   1      354.53      360.65      4.76 o 
   0   5   1       54.62       50.24      1.07 o 
   1   5   1      188.88      171.32      2.57 o 
   2   5   1      100.98      109.21      2.75 o 
   3   5   1      129.51      132.32      5.31 o 
   4   5   1        0.16        0.25      0.26 o 
   5   5   1       20.78       23.16      1.57 o 
   6   5   1        3.36        4.49      0.73 o 
  -6   6   1        3.94        2.91      0.74 o 
  -5   6   1       78.56       74.04      2.25 o 
  -4   6   1       70.34       68.96      1.53 o 
  -3   6   1      109.84      114.16      1.94 o 
  -2   6   1      140.76      143.30      2.10 o 
  -1   6   1      159.89      182.26      2.91 o 
   0   6   1       12.01       12.37      0.76 o 
   1   6   1      287.50      274.79      4.18 o 
   2   6   1       34.89       36.83      1.92 o 
   3   6   1       58.92       58.68      1.94 o 
   4   6   1        0.86        0.98      0.42 o 
   5   6   1        2.74        2.33      0.93 o 
   6   6   1        3.85        5.27      0.76 o 
  -6   7   1        6.43        6.56      0.81 o 
  -5   7   1       26.08       21.21      1.11 o 
  -4   7   1       28.37       30.16      1.15 o 
  -3   7   1       33.13       33.28      1.92 o 
  -2   7   1       59.64       59.21      1.33 o 
  -1   7   1      151.00      143.92      2.44 o 
   0   7   1       60.55       54.91      1.17 o 
   1   7   1      316.34      317.34      5.32 o 
   2   7   1       42.84       47.41      2.52 o 
   3   7   1       24.19       17.81      1.71 o 
   4   7   1        5.79        5.79      1.31 o 
   5   7   1        2.24        3.07      0.80 o 
   6   7   1        0.71        0.64      0.57 o 
  -5   8   1       10.53        9.54      0.73 o 
  -4   8   1       14.46       15.44      0.86 o 
  -3   8   1       53.94       54.57      1.69 o 
  -2   8   1      258.93      259.24      4.71 o 
  -1   8   1       14.27       14.74      0.70 o 
   0   8   1       87.17       82.19      2.31 o 
   1   8   1      100.25       95.09      2.02 o 
   2   8   1       22.89       24.55      1.45 o 
   3   8   1       18.90       17.42      1.81 o 
   4   8   1        2.99        1.16      1.03 o 
   5   8   1        2.82        3.20      1.00 o 
  -4   9   1        8.91        9.84      0.71 o 
  -3   9   1        9.56        8.89      1.16 o 
  -2   9   1        8.83        8.34      0.77 o 
  -1   9   1       35.31       31.03      1.36 o 
   0   9   1       18.15       16.75      1.03 o 
   1   9   1       28.60       27.25      2.20 o 
   2   9   1       12.38        8.95      1.59 o 
   3   9   1        6.91        5.52      1.31 o 
   4   9   1        2.25        3.40      1.24 o 
  -3  10   1       29.89       28.75      2.16 o 
  -2  10   1       13.47       13.06      0.95 o 
  -1  10   1       21.96       25.33      1.26 o 
   0  10   1        5.04        4.37      0.70 o 
   1  10   1       20.36       18.86      1.12 o 
   2  10   1        0.91        1.15      0.49 o 
   3  10   1        3.45        3.52      1.17 o 
  -2  11   1       14.37       12.21      1.04 o 
  -1  11   1        6.66        7.69      0.88 o 
   0  11   1        6.10        6.29      0.83 o 
   1  11   1        0.12        0.48      0.58 o 
   2  11   1        3.41        2.79      0.65 o 
   4  -9   2       31.58       35.05      1.91 o 
  -5  -8   2       10.90       12.90      0.96 o 
  -4  -8   2       14.00       12.29      1.08 o 
   3  -8   2        8.26        7.60      0.78 o 
   4  -8   2        6.30        3.80      0.57 o 
   5  -8   2        7.39        7.92      0.91 o 
  -6  -7   2        3.62        3.97      0.83 o 
  -5  -7   2       14.56       15.12      0.85 o 
  -4  -7   2       54.38       51.01      1.38 o 
  -3  -7   2       52.96       54.67      1.99 o 
  -2  -7   2      244.95      258.35      7.84 o 
  -1  -7   2       81.69       78.01      2.57 o 
   2  -7   2      113.45      118.27      4.26 o 
   3  -7   2       34.54       34.16      1.03 o 
   4  -7   2       63.59       53.82      1.53 o 
   5  -7   2        2.21        0.73      0.56 o 
  -6  -6   2        3.97        4.62      1.33 o 
  -5  -6   2        7.20        8.06      0.74 o 
  -4  -6   2       42.52       43.18      1.77 o 
  -3  -6   2       69.92       71.73      1.60 o 
  -2  -6   2      244.04      242.09      7.70 o 
  -1  -6   2       83.91       89.26      2.90 o 
   0  -6   2       21.43       20.64      0.97 o 
   1  -6   2      165.11      165.22      5.39 o 
   2  -6   2       60.52       64.61      1.41 o 
   3  -6   2       71.23       69.53      1.66 o 
   4  -6   2       67.09       65.23      1.72 o 
   5  -6   2       23.14       24.39      1.35 o 
   6  -6   2        2.30        1.53      1.17 o 
  -7  -5   2        5.46        6.36      1.59 o 
  -6  -5   2        1.96        1.24      1.12 o 
  -5  -5   2        1.44        1.01      0.47 o 
  -4  -5   2       73.10       72.79      2.12 o 
  -3  -5   2        3.46        2.48      0.67 o 
  -2  -5   2       99.94      107.12      1.97 o 
   0  -5   2      409.50      410.78     11.81 o 
   1  -5   2      275.84      250.29      4.74 o 
   2  -5   2      374.52      410.62      6.92 o 
   3  -5   2       28.45       27.86      1.18 o 
   4  -5   2      213.02      201.21      4.88 o 
   5  -5   2        3.09        2.35      0.75 o 
   6  -5   2       15.86       19.35      2.03 o 
  -7  -4   2        6.59        6.16      1.55 o 
  -6  -4   2       12.66       15.19      1.79 o 
  -5  -4   2       10.42        9.82      0.70 o 
  -4  -4   2      109.39      107.49      2.31 o 
  -3  -4   2      224.19      257.65      4.65 o 
  -2  -4   2       55.05       62.24      1.31 o 
  -1  -4   2       10.43        9.31      0.72 o 
   1  -4   2      548.47      527.11      8.78 o 
   2  -4   2      230.87      234.35      5.09 o 
   3  -4   2      200.92      196.99      4.58 o 
   4  -4   2        7.53        7.54      1.46 o 
   5  -4   2       15.88       15.79      1.76 o 
   6  -4   2        5.45        2.98      1.17 o 
   7  -4   2       10.86       16.59      2.16 o 
  -7  -3   2        0.82        1.33      1.12 o 
  -6  -3   2       56.36       62.50      3.31 o 
  -5  -3   2       68.76       70.50      2.46 o 
  -4  -3   2      217.41      226.54      4.25 o 
  -3  -3   2      163.62      169.55      3.20 o 
  -2  -3   2       54.42       48.17      1.12 o 
  -1  -3   2       73.66       69.36      0.99 o 
   0  -3   2      781.22      783.30     18.12 o 
   1  -3   2      130.16      136.40      3.02 o 
   2  -3   2      181.30      174.78      3.89 o 
   3  -3   2      138.63      127.39      3.15 o 
   4  -3   2      147.73      152.65      3.81 o 
   5  -3   2       58.80       61.06      2.10 o 
   6  -3   2       12.43        9.29      1.57 o 
   7  -3   2        2.75        1.55      1.28 o 
  -7  -2   2       16.78       21.16      2.16 o 
  -6  -2   2      130.02      126.65      5.37 o 
  -5  -2   2       64.51       70.08      2.40 o 
  -4  -2   2      206.27      197.06      4.35 o 
  -3  -2   2      447.44      453.06      6.61 o 
  -2  -2   2      145.00      144.87      1.82 o 
  -1  -2   2      546.34      502.06     10.46 o 
   0  -2   2      528.40      536.10      6.81 o 
   1  -2   2     1102.26     1094.75     17.89 o 
   2  -2   2      135.27      136.22      2.86 o 
   3  -2   2       79.24       75.91      3.09 o 
   4  -2   2       50.21       54.85      1.78 o 
   5  -2   2        1.86        0.57      1.18 o 
   6  -2   2        1.58        1.41      0.98 o 
   7  -2   2        6.78        5.72      1.43 o 
  -7  -1   2        8.54        8.98      1.57 o 
  -6  -1   2       50.39       52.83      2.90 o 
  -5  -1   2      107.10      105.95      2.87 o 
  -4  -1   2      452.96      455.57      9.69 o 
  -3  -1   2       35.59       31.94      1.43 o 
  -2  -1   2      542.17      493.66      7.09 o 
  -1  -1   2      633.81      620.60      7.16 o 
   0  -1   2     1536.59     1654.72     25.36 o 
   1  -1   2      287.12      315.83      4.61 o 
   2  -1   2       53.97       58.91      1.05 o 
   3  -1   2       37.89       31.49      1.05 o 
   4  -1   2       14.74       12.45      0.59 o 
   5  -1   2      101.37      102.69      2.23 o 
   6  -1   2       29.66       27.75      2.19 o 
   7  -1   2        0.12        0.28      1.00 o 
  -7   0   2        0.08       -1.12      0.83 o 
  -6   0   2      244.68      256.09      8.80 o 
  -5   0   2       77.73       81.03      1.89 o 
  -4   0   2       30.10       30.33      1.13 o 
  -3   0   2      401.18      377.61      4.95 o 
  -2   0   2      305.37      301.12      3.60 o 
  -1   0   2      903.10      876.20      8.73 o 
   0   0   2      305.90      307.99      3.36 o 
   1   0   2     2301.93     2481.79     26.46 o 
   2   0   2       32.01       26.76      0.42 o 
   3   0   2       15.74       21.04      0.50 o 
   4   0   2        1.53        2.04      0.31 o 
   5   0   2        9.40        8.23      0.59 o 
   6   0   2        0.89        0.29      0.86 o 
   7   0   2        2.55        1.71      1.00 o 
  -7   1   2        8.73        9.54      1.50 o 
  -6   1   2       49.20       49.31      1.33 o 
  -5   1   2      106.40      105.22      2.22 o 
  -4   1   2      451.76      462.41      6.08 o 
  -3   1   2       35.95       33.54      0.67 o 
  -2   1   2      543.18      488.07      5.76 o 
  -1   1   2      625.42      612.36      7.83 o 
   0   1   2     1536.40     1653.06     17.74 o 
   1   1   2      287.74      313.45      4.09 o 
   2   1   2       52.04       56.76      0.80 o 
   3   1   2       38.32       33.50      0.90 o 
   4   1   2       14.38       12.73      0.52 o 
   5   1   2      101.72      102.88      2.14 o 
   6   1   2       29.95       27.75      2.05 o 
   7   1   2        0.12       -0.45      0.84 o 
  -7   2   2       16.37       19.11      1.27 o 
  -6   2   2      130.72      131.72      3.68 o 
  -5   2   2       64.47       67.99      1.45 o 
  -4   2   2      203.92      194.54      3.15 o 
  -3   2   2      450.89      454.08      6.65 o 
  -2   2   2      148.19      144.84      4.83 o 
  -1   2   2      544.85      506.64      5.88 o 
   0   2   2      528.30      526.79      6.21 o 
   1   2   2     1099.41     1094.54     14.08 o 
   2   2   2      137.15      138.21      2.15 o 
   3   2   2       77.29       78.18      1.40 o 
   4   2   2       50.69       55.91      1.20 o 
   5   2   2        1.41        1.38      0.46 o 
   6   2   2        1.57        2.21      0.36 o 
   7   2   2        6.70        5.67      1.26 o 
  -7   3   2        0.77        0.01      0.53 o 
  -6   3   2       55.40       55.02      2.08 o 
  -5   3   2       68.33       71.27      1.50 o 
  -4   3   2      218.78      231.97      3.65 o 
  -3   3   2      164.43      175.18      2.74 o 
  -2   3   2       57.43       52.23      1.01 o 
  -1   3   2       71.45       69.02      1.66 o 
   0   3   2      778.87      776.22      9.91 o 
   1   3   2      128.15      136.79      2.52 o 
   2   3   2      176.72      172.59      3.11 o 
   3   3   2      138.91      129.96      2.13 o 
   4   3   2      147.52      150.07      2.54 o 
   5   3   2       59.01       59.14      1.61 o 
   6   3   2       12.65       12.40      0.77 o 
   7   3   2        2.75        2.60      0.40 o 
  -7   4   2        6.59        6.39      1.41 o 
  -6   4   2       12.74       12.21      0.79 o 
  -5   4   2       10.99       10.63      0.68 o 
  -4   4   2      109.66      109.20      1.95 o 
  -3   4   2      228.17      264.32      4.00 o 
  -2   4   2       55.76       62.20      0.94 o 
  -1   4   2        9.39        8.95      0.28 o 
   0   4   2       11.66       17.67      0.64 o 
   1   4   2      548.04      538.80      8.97 o 
   2   4   2      228.42      230.61      5.14 o 
   3   4   2      202.39      200.59      3.11 o 
   4   4   2        7.34        6.09      0.78 o 
   5   4   2       15.04       15.99      1.09 o 
   6   4   2        5.40        4.34      0.76 o 
   7   4   2       11.02       14.67      1.05 o 
  -7   5   2        5.26        5.74      1.14 o 
  -6   5   2        1.88        1.32      0.61 o 
  -5   5   2        1.29        0.91      0.55 o 
  -4   5   2       73.98       72.67      1.43 o 
  -3   5   2        3.07        2.99      0.26 o 
  -2   5   2       96.36      103.37      1.46 o 
  -1   5   2       42.15       47.55      0.85 o 
   0   5   2      412.65      404.55      5.99 o 
   1   5   2      273.65      242.00      3.32 o 
   2   5   2      372.35      401.51      8.64 o 
   3   5   2       27.89       24.10      1.83 o 
   4   5   2      215.67      205.12      3.30 o 
   5   5   2        3.05        3.22      1.09 o 
   6   5   2       16.14       18.55      1.21 o 
  -6   6   2        3.79        2.86      0.68 o 
  -5   6   2        7.34        9.25      0.79 o 
  -4   6   2       42.52       42.20      1.45 o 
  -3   6   2       69.83       73.05      1.37 o 
  -2   6   2      243.36      243.31      3.81 o 
  -1   6   2       81.13       83.78      1.55 o 
   0   6   2       21.75       21.18      0.63 o 
   1   6   2      168.46      167.13      2.67 o 
   2   6   2       59.74       65.46      1.99 o 
   3   6   2       74.06       70.42      2.22 o 
   4   6   2       66.63       65.31      1.44 o 
   5   6   2       23.62       23.77      1.14 o 
   6   6   2        2.29        1.21      0.60 o 
  -6   7   2        3.59        5.22      1.90 o 
  -5   7   2       14.12       13.83      1.54 o 
  -4   7   2       54.93       53.09      2.34 o 
  -3   7   2       52.79       51.63      1.26 o 
  -2   7   2      240.03      242.19      4.44 o 
  -1   7   2       80.84       74.64      1.49 o 
   0   7   2       47.54       47.34      1.07 o 
   1   7   2      225.28      227.83      3.61 o 
   2   7   2      113.12      110.82      4.52 o 
   3   7   2       34.28       31.94      2.31 o 
   4   7   2       64.98       56.47      3.14 o 
   5   7   2        2.19        1.23      0.48 o 
  -5   8   2       10.87       12.09      0.93 o 
  -4   8   2       13.76       11.83      0.87 o 
  -3   8   2       45.45       40.40      1.45 o 
  -2   8   2      165.25      164.62      4.02 o 
  -1   8   2       39.41       43.32      1.53 o 
   0   8   2      107.77      100.52      2.69 o 
   1   8   2       18.60       18.03      1.04 o 
   2   8   2       57.98       59.12      1.32 o 
   3   8   2        8.65        7.57      1.34 o 
   4   8   2        6.23        4.64      1.33 o 
   5   8   2        7.39        7.85      0.67 o 
  -4   9   2        6.58        4.48      0.63 o 
  -3   9   2        0.25        0.01      0.52 o 
  -2   9   2       67.43       69.00      2.15 o 
  -1   9   2       18.74       19.05      1.10 o 
   0   9   2        2.91        3.56      0.63 o 
   1   9   2      225.56      242.14      5.62 o 
   2   9   2       48.76       49.66      3.00 o 
   3   9   2        0.80       -0.19      1.02 o 
   4   9   2       31.39       38.75      2.81 o 
  -3  10   2        5.88        5.22      0.70 o 
  -2  10   2        0.34       -0.02      0.63 o 
  -1  10   2        9.82       10.62      0.90 o 
   0  10   2        5.28        4.33      0.71 o 
   1  10   2        5.85        4.37      0.68 o 
   2  10   2        2.24        1.75      0.54 o 
   3  10   2       22.50       26.02      2.17 o 
  -2  11   2       10.70        8.87      0.91 o 
  -1  11   2        0.38        0.16      0.59 o 
   0  11   2       21.62       24.31      1.39 o 
   1  11   2        1.68        1.66      1.22 o 
   4  -9   3        8.04        8.95      0.92 o 
  -5  -8   3        8.35        9.22      0.74 o 
  -4  -8   3       18.89       19.33      0.98 o 
   3  -8   3       20.94       16.29      0.72 o 
   4  -8   3        0.44        0.17      0.83 o 
   5  -8   3        0.88        0.52      0.69 o 
  -6  -7   3        2.04        1.21      0.86 o 
  -5  -7   3       48.72       49.37      2.66 o 
  -4  -7   3        5.50        4.52      0.65 o 
  -3  -7   3       72.50       74.88      1.89 o 
  -2  -7   3       36.06       31.42      1.78 o 
  -1  -7   3      225.41      236.15      6.84 o 
   0  -7   3       36.08       32.44      2.40 o 
   1  -7   3       93.34       98.97      3.59 o 
   2  -7   3        2.50        2.76      0.28 o 
   3  -7   3      121.48      125.79      3.96 o 
   4  -7   3       15.82       12.89      0.78 o 
   5  -7   3        3.92        4.61      0.79 o 
  -6  -6   3       12.58       12.61      1.11 o 
  -5  -6   3       14.18       15.35      0.84 o 
  -4  -6   3       69.57       67.10      1.68 o 
  -3  -6   3       18.89       19.26      0.71 o 
  -2  -6   3      150.41      165.42      5.68 o 
  -1  -6   3        9.94       10.23      0.79 o 
   0  -6   3      156.84      156.32      4.85 o 
   1  -6   3      116.15      121.44      4.12 o 
   2  -6   3      151.73      160.76      2.99 o 
   3  -6   3      141.52      136.25      2.84 o 
   4  -6   3       24.84       25.84      1.05 o 
   5  -6   3        0.18        2.12      1.14 o 
   6  -6   3        3.31        4.43      1.45 o 
  -7  -5   3        9.05        9.91      1.79 o 
  -6  -5   3        1.99        3.05      1.17 o 
  -5  -5   3      116.30      113.80      2.54 o 
  -4  -5   3        6.10        6.45      0.53 o 
  -3  -5   3       71.82       69.47      1.56 o 
  -2  -5   3      106.64      100.74      1.91 o 
   1  -5   3      351.30      307.01      5.20 o 
   2  -5   3      118.12      120.74      2.94 o 
   3  -5   3      596.91      563.15     11.76 o 
   4  -5   3       10.23       10.47      0.88 o 
   5  -5   3       22.66       20.33      1.97 o 
   6  -5   3        9.06       16.38      1.97 o 
  -7  -4   3        6.05        5.12      1.45 o 
  -6  -4   3       20.05       20.30      1.97 o 
  -5  -4   3        1.79        1.70      0.45 o 
  -4  -4   3       28.18       28.72      0.99 o 
  -3  -4   3       63.25       62.17      1.44 o 
  -2  -4   3      201.98      195.40      3.47 o 
  -1  -4   3       82.56       89.28      2.42 o 
   0  -4   3      142.26      144.31      4.49 o 
   1  -4   3      430.21      452.76      9.29 o 
   2  -4   3      235.10      220.11      4.85 o 
   3  -4   3      126.92      122.98      3.12 o 
   4  -4   3      190.13      195.98      4.72 o 
   5  -4   3       32.71       29.80      2.31 o 
   6  -4   3        7.49        6.35      1.43 o 
  -7  -3   3       16.19       18.12      2.03 o 
  -6  -3   3        4.69        6.43      1.36 o 
  -5  -3   3       53.26       54.48      1.52 o 
  -4  -3   3       98.70      102.55      2.23 o 
  -3  -3   3      102.82      107.32      2.15 o 
  -2  -3   3       15.75       16.45      0.51 o 
  -1  -3   3       54.27       53.69      1.39 o 
   0  -3   3     1689.89     1658.18     20.87 o 
   1  -3   3      620.90      586.54     11.90 o 
   2  -3   3      248.51      254.58      5.50 o 
   3  -3   3      155.81      150.99      3.67 o 
   4  -3   3       11.81       14.17      0.93 o 
   5  -3   3      111.83      105.79      4.62 o 
   6  -3   3        8.69        7.69      1.48 o 
   7  -3   3        1.46        0.29      1.10 o 
  -7  -2   3       14.27       14.11      1.81 o 
  -6  -2   3       23.00       23.44      2.02 o 
  -5  -2   3        8.15        8.83      0.55 o 
  -4  -2   3      104.69      109.81      2.37 o 
  -3  -2   3      260.19      258.56      3.93 o 
  -2  -2   3      207.80      227.59      3.05 o 
  -1  -2   3      223.73      250.65      3.63 o 
   0  -2   3      228.98      234.89      3.46 o 
   1  -2   3       95.11       88.61      1.92 o 
   2  -2   3      363.88      364.07      8.75 o 
   3  -2   3      163.09      149.09      5.33 o 
   4  -2   3      147.41      136.86      3.52 o 
   5  -2   3       61.32       58.44      3.10 o 
   6  -2   3       19.84       17.04      1.90 o 
   7  -2   3        2.81        3.07      1.29 o 
  -7  -1   3        3.87        3.60      1.29 o 
  -6  -1   3       76.09       78.83      3.76 o 
  -5  -1   3      218.87      221.72      3.63 o 
  -4  -1   3       72.95       85.43      1.61 o 
  -3  -1   3      238.36      215.39      2.96 o 
  -2  -1   3       14.10       13.84      0.75 o 
  -1  -1   3    22056.14    21280.25    246.41 o 
   0  -1   3      273.16      250.17      2.75 o 
   1  -1   3      278.70      310.97      5.17 o 
   2  -1   3      223.36      237.86      5.07 o 
   3  -1   3      164.40      176.14      2.85 o 
   4  -1   3        8.99        7.42      0.47 o 
   5  -1   3       13.60       16.35      1.64 o 
   6  -1   3        1.37        2.21      1.05 o 
   7  -1   3        3.81        4.35      1.36 o 
  -7   0   3        1.69        0.69      1.03 o 
  -6   0   3        3.22        2.36      1.05 o 
  -5   0   3        2.04        1.64      0.42 o 
  -4   0   3      322.54      312.11      4.23 o 
  -3   0   3        1.50        0.72      0.17 o 
  -2   0   3      782.74      736.19      7.92 o 
  -1   0   3       43.21       40.51      0.60 o 
   0   0   3     7323.92     7160.63     71.15 o 
   1   0   3       49.55       46.72      0.62 o 
   2   0   3      511.92      513.69      6.01 o 
   3   0   3       92.05      110.47      2.13 o 
   4   0   3       25.93       24.01      0.74 o 
   5   0   3       15.18       15.96      0.96 o 
   6   0   3       13.16        9.93      1.40 o 
   7   0   3        4.18        2.53      1.17 o 
  -7   1   3        4.05        3.67      1.19 o 
  -6   1   3       75.99       79.50      1.87 o 
  -5   1   3      220.92      228.27      5.32 o 
  -4   1   3       73.27       85.04      1.42 o 
  -3   1   3      234.75      211.78      2.94 o 
  -2   1   3       14.29       14.02      0.57 o 
  -1   1   3    22073.28    21832.67    269.63 o 
   0   1   3      275.58      250.74      2.76 o 
   1   1   3      275.71      299.32      3.32 o 
   2   1   3      223.69      236.71      2.87 o 
   3   1   3      169.84      180.03      2.83 o 
   4   1   3        8.59        6.57      0.33 o 
   5   1   3       13.71       15.11      0.56 o 
   6   1   3        1.30        0.26      0.79 o 
   7   1   3        3.84        4.38      1.28 o 
  -7   2   3       14.18       14.42      2.26 o 
  -6   2   3       24.18       25.84      1.04 o 
  -5   2   3        8.17        8.38      0.52 o 
  -4   2   3      108.21      112.06      1.98 o 
  -3   2   3      260.72      260.14      3.51 o 
  -2   2   3      206.63      226.11      2.78 o 
  -1   2   3      224.22      247.52      2.58 o 
   0   2   3      232.08      233.37      2.59 o 
   1   2   3       93.93       87.93      1.30 o 
   2   2   3      372.19      381.99      5.50 o 
   3   2   3      161.75      157.35      3.36 o 
   4   2   3      149.03      143.88      2.43 o 
   5   2   3       61.12       56.43      1.49 o 
   6   2   3       19.93       17.88      0.76 o 
   7   2   3        2.81        2.09      1.07 o 
  -7   3   3       16.66       18.22      1.13 o 
  -6   3   3        4.70        4.69      0.78 o 
  -5   3   3       53.54       56.27      1.53 o 
  -4   3   3       99.15      105.31      1.90 o 
  -3   3   3       98.55      105.43      1.83 o 
  -2   3   3       15.55       16.03      0.61 o 
  -1   3   3       55.83       53.53      0.72 o 
   0   3   3     1693.49     1632.69     21.01 o 
   1   3   3      614.30      585.00      7.56 o 
   2   3   3      249.22      253.24      3.81 o 
   3   3   3      155.64      154.60      2.52 o 
   4   3   3       11.84       13.95      0.60 o 
   5   3   3      112.54      109.87      2.43 o 
   6   3   3        8.65        8.51      0.78 o 
   7   3   3        1.49        1.44      0.36 o 
  -7   4   3        6.06        7.48      2.48 o 
  -6   4   3       20.52       18.89      0.97 o 
  -5   4   3        1.79        2.03      0.46 o 
  -4   4   3       27.62       30.29      0.83 o 
  -3   4   3       63.40       61.95      1.22 o 
  -2   4   3      199.87      197.51      2.51 o 
  -1   4   3       83.31       89.33      1.50 o 
   0   4   3      135.99      141.59      2.52 o 
   1   4   3      432.19      452.07      5.91 o 
   2   4   3      235.00      217.49      3.98 o 
   3   4   3      125.20      123.96      2.27 o 
   4   4   3      189.43      196.44      3.54 o 
   5   4   3       33.00       28.56      2.23 o 
   6   4   3        7.57        7.20      0.68 o 
  -7   5   3        9.24        7.31      1.26 o 
  -6   5   3        2.01        2.05      1.18 o 
  -5   5   3      114.92      109.54      3.08 o 
  -4   5   3        6.14        6.83      0.65 o 
  -3   5   3       72.53       71.35      1.36 o 
  -2   5   3      106.38      102.72      1.46 o 
  -1   5   3       70.40       69.77      1.15 o 
   0   5   3      704.65      698.77     10.13 o 
   1   5   3      351.15      307.69      4.13 o 
   2   5   3      119.17      119.72      3.05 o 
   3   5   3      592.55      558.71      8.21 o 
   4   5   3        9.89        8.59      0.48 o 
   5   5   3       22.76       20.76      1.12 o 
   6   5   3        9.00       11.98      1.02 o 
  -6   6   3       12.54       11.99      1.28 o 
  -5   6   3       14.11       16.07      1.07 o 
  -4   6   3       69.00       70.02      2.40 o 
  -3   6   3       18.91       21.70      0.67 o 
  -2   6   3      151.68      173.86      2.89 o 
  -1   6   3       10.03       11.58      0.54 o 
   0   6   3      155.51      153.93      2.54 o 
   1   6   3      117.12      116.31      2.11 o 
   2   6   3      151.75      159.37      8.52 o 
   3   6   3      140.09      130.65      5.21 o 
   4   6   3       24.13       25.81      1.14 o 
   5   6   3        0.16        0.28      0.47 o 
   6   6   3        3.34        4.22      0.75 o 
  -6   7   3        2.02        2.41      0.69 o 
  -5   7   3       48.66       45.62      1.75 o 
  -4   7   3        5.46        4.35      0.62 o 
  -3   7   3       72.87       73.03      1.69 o 
  -2   7   3       36.00       36.20      0.96 o 
  -1   7   3      226.49      229.15      3.70 o 
   0   7   3       36.23       30.42      0.85 o 
   1   7   3       92.56       97.25      2.38 o 
   2   7   3        2.62        2.07      0.20 o 
   3   7   3      120.91      131.02      5.23 o 
   4   7   3       15.49       12.71      0.79 o 
   5   7   3        3.72        5.51      1.07 o 
  -5   8   3        8.33       11.52      0.98 o 
  -4   8   3       18.87       19.52      1.33 o 
  -3   8   3        3.77        4.08      0.64 o 
  -2   8   3      110.38      115.48      3.08 o 
  -1   8   3       16.10       17.11      1.02 o 
   0   8   3       84.83       84.11      2.40 o 
   1   8   3       12.27       13.44      0.83 o 
   2   8   3       15.55       18.08      0.63 o 
   3   8   3       20.56       16.36      1.83 o 
   4   8   3        0.42        0.48      1.03 o 
   5   8   3        0.89       -0.17      0.48 o 
  -4   9   3        2.63        2.68      0.63 o 
  -3   9   3       28.24       25.49      1.54 o 
  -2   9   3        5.70        3.78      0.67 o 
  -1   9   3       28.78       29.40      1.34 o 
   0   9   3       16.20       19.84      1.12 o 
   1   9   3       63.17       63.71      2.69 o 
   2   9   3        3.18        4.75      0.56 o 
   3   9   3        5.90        6.29      1.34 o 
   4   9   3        8.15       11.42      1.78 o 
  -3  10   3        0.54        0.25      0.57 o 
  -2  10   3       14.74       13.87      1.00 o 
  -1  10   3        4.08        4.57      0.74 o 
   0  10   3       14.58       12.81      0.98 o 
   1  10   3        2.69        2.46      0.59 o 
   2  10   3        3.75        3.38      0.58 o 
   3  10   3        4.54        4.76      0.55 o 
  -2  11   3        0.54       -0.63      0.58 o 
  -1  11   3        3.01        3.04      1.50 o 
   0  11   3        1.29        1.65      0.66 o 
   1  11   3        9.71        8.49      0.90 o 
   4  -9   4        3.57        4.74      0.53 o 
  -5  -8   4        1.74        1.12      0.49 o 
  -4  -8   4        6.39        5.14      0.48 o 
   3  -8   4        2.77        3.33      0.74 o 
   4  -8   4        5.78        4.71      0.63 o 
  -6  -7   4       10.51        7.55      1.22 o 
  -5  -7   4       30.19       31.64      1.16 o 
  -4  -7   4       32.52       32.81      1.03 o 
  -3  -7   4      179.34      172.94      6.09 o 
  -1  -7   4       66.02       73.19      2.36 o 
   0  -7   4       93.82       94.07      3.17 o 
   1  -7   4       66.05       72.00      2.83 o 
   2  -7   4       14.77       15.18      1.13 o 
   3  -7   4        3.44        2.78      0.46 o 
   4  -7   4        3.06        2.47      0.49 o 
   5  -7   4        6.42        6.53      0.86 o 
  -6  -6   4       12.76       12.32      1.10 o 
  -5  -6   4       22.01       23.39      1.20 o 
  -4  -6   4       20.79       18.47      0.81 o 
  -3  -6   4      141.69      141.26      2.92 o 
  -2  -6   4      170.82      179.76      5.89 o 
  -1  -6   4      154.64      156.51      4.13 o 
   1  -6   4       62.60       64.36      1.26 o 
   2  -6   4       65.85       67.42      1.54 o 
   3  -6   4        4.42        4.22      0.63 o 
   4  -6   4       15.40       13.68      0.99 o 
   5  -6   4        0.26       -0.76      0.97 o 
  -7  -5   4        3.95        2.78      1.33 o 
  -6  -5   4       19.92       19.47      2.00 o 
  -5  -5   4       20.23       20.68      0.95 o 
  -4  -5   4       81.68       84.05      1.93 o 
  -3  -5   4       57.45       55.03      1.34 o 
  -2  -5   4      315.96      348.79      7.53 o 
  -1  -5   4      108.56       94.09     10.30 o 
   0  -5   4      349.01      328.69      9.70 o 
   1  -5   4       75.93       65.37      1.74 o 
   2  -5   4      110.51      108.25      2.76 o 
   3  -5   4      121.09      120.03      3.16 o 
   4  -5   4       10.25       11.82      0.92 o 
   5  -5   4       15.65       18.33      1.90 o 
   6  -5   4        1.12        0.40      1.09 o 
  -7  -4   4       11.09       12.16      1.86 o 
  -6  -4   4        3.30        2.33      1.10 o 
  -5  -4   4        9.04        9.24      0.68 o 
  -4  -4   4       32.55       34.37      1.08 o 
  -3  -4   4      124.91      122.91      2.46 o 
  -2  -4   4      205.64      215.92      3.30 o 
  -1  -4   4       22.10       19.88      1.09 o 
   0  -4   4      323.34      322.40      5.42 o 
   1  -4   4      550.30      543.81     11.24 o 
   2  -4   4      283.27      262.79      5.77 o 
   3  -4   4       57.16       58.35      1.89 o 
   4  -4   4      124.78      120.32      3.57 o 
   5  -4   4       33.93       33.30      2.38 o 
   6  -4   4        6.91        9.31      1.59 o 
  -7  -3   4        7.93        6.91      1.55 o 
  -6  -3   4       16.70       12.43      1.60 o 
  -5  -3   4       60.21       63.51      1.66 o 
  -4  -3   4      142.06      143.79      2.80 o 
  -3  -3   4        3.64        4.17      0.30 o 
  -2  -3   4        3.57        3.96      0.26 o 
  -1  -3   4      359.12      367.82      5.27 o 
   0  -3   4      679.74      696.13      9.89 o 
   1  -3   4      125.59      118.51      2.81 o 
   2  -3   4      387.39      371.26      8.05 o 
   3  -3   4      271.19      260.12      5.85 o 
   4  -3   4      242.87      245.08      5.73 o 
   5  -3   4       43.71       46.50      2.81 o 
   6  -3   4        8.91        4.74      1.33 o 
  -7  -2   4        8.65        9.71      1.62 o 
  -6  -2   4        6.09        4.91      1.22 o 
  -5  -2   4       67.21       69.52      3.44 o 
  -4  -2   4      253.37      253.16      4.63 o 
  -3  -2   4      126.10      116.49      2.33 o 
  -2  -2   4      141.55      153.84      2.41 o 
  -1  -2   4     1244.87     1327.65     14.09 o 
   0  -2   4      579.74      567.23      8.09 o 
   1  -2   4      226.37      230.90      3.71 o 
   2  -2   4      332.05      315.74     19.28 o 
   3  -2   4       46.72       47.88      2.31 o 
   4  -2   4      380.91      380.84      8.63 o 
   5  -2   4      158.87      142.98      5.71 o 
   6  -2   4        4.98        4.05      1.22 o 
   7  -2   4        0.40        0.00      1.03 o 
  -7  -1   4       28.92       31.42      2.48 o 
  -6  -1   4        8.39        9.33      1.43 o 
  -5  -1   4       77.25       86.01      1.69 o 
  -4  -1   4      368.63      383.68      5.74 o 
  -3  -1   4      178.28      167.08      3.11 o 
  -2  -1   4      494.42      493.69      6.45 o 
  -1  -1   4     2049.54     1994.74     19.51 o 
   0  -1   4      244.29      240.95      2.69 o 
   1  -1   4        5.27        4.91      0.47 o 
   2  -1   4      199.07      232.86      4.09 o 
   3  -1   4      146.70      149.90      3.55 o 
   4  -1   4      235.49      256.02      6.88 o 
   5  -1   4       44.99       41.86      2.57 o 
   6  -1   4        8.72        8.17      1.43 o 
   7  -1   4        2.51        1.07      1.19 o 
  -7   0   4       15.94       20.62      1.98 o 
  -6   0   4        6.85        6.85      1.19 o 
  -5   0   4      159.09      161.68      3.67 o 
  -4   0   4      238.53      256.32      3.24 o 
  -3   0   4      241.23      229.55      2.87 o 
  -2   0   4      334.68      354.42      3.66 o 
  -1   0   4     5677.96     5634.79     60.93 o 
   0   0   4     1015.17     1017.35     10.14 o 
   1   0   4       88.49       88.45      1.09 o 
   2   0   4     1710.45     1906.89     21.84 o 
   3   0   4       10.05       11.47      0.48 o 
   4   0   4      333.56      345.86      5.32 o 
   5   0   4        1.21        1.62      0.88 o 
   6   0   4        1.85        2.10      0.97 o 
   7   0   4        1.38        1.62      1.16 o 
  -7   1   4       29.05       30.99      2.43 o 
  -6   1   4        7.99        9.30      0.72 o 
  -5   1   4       77.27       82.26      1.83 o 
  -4   1   4      367.55      378.68      5.12 o 
  -3   1   4      178.24      168.69      2.56 o 
  -2   1   4      497.75      501.46      5.08 o 
  -1   1   4     2032.12     1936.03     19.81 o 
   0   1   4      245.81      243.86      3.14 o 
   1   1   4        4.61        4.40      0.27 o 
   2   1   4      197.65      227.25      2.81 o 
   3   1   4      144.05      151.26      2.19 o 
   4   1   4      233.44      247.57      3.48 o 
   5   1   4       46.39       48.69      1.74 o 
   6   1   4        8.53        6.48      1.24 o 
   7   1   4        2.54        2.60      1.14 o 
  -7   2   4        8.30       10.22      0.81 o 
  -6   2   4        6.30        6.13      0.67 o 
  -5   2   4       66.16       70.85      1.51 o 
  -4   2   4      255.60      255.51      4.02 o 
  -3   2   4      129.02      119.08      1.78 o 
  -2   2   4      138.19      153.73      1.82 o 
  -1   2   4     1250.84     1322.62     14.11 o 
   0   2   4      578.23      560.53      6.08 o 
   1   2   4      229.75      230.60      2.59 o 
   2   2   4      325.38      324.24      4.77 o 
   3   2   4       48.38       48.09      1.04 o 
   4   2   4      383.10      395.10      5.95 o 
   5   2   4      157.23      149.21      2.55 o 
   6   2   4        5.10        5.81      0.46 o 
   7   2   4        0.39        0.76      1.02 o 
  -7   3   4        8.03        7.08      0.81 o 
  -6   3   4       16.03       13.31      0.81 o 
  -5   3   4       60.03       60.10      1.61 o 
  -4   3   4      139.85      144.01      2.48 o 
  -3   3   4        3.40        4.67      0.43 o 
  -2   3   4        3.81        4.50      0.25 o 
  -1   3   4      353.42      364.83      4.04 o 
   0   3   4      681.37      692.05      6.99 o 
   1   3   4      130.46      121.18      1.99 o 
   2   3   4      387.64      385.93      5.64 o 
   3   3   4      271.29      263.12      4.06 o 
   4   3   4      241.38      248.05      3.95 o 
   5   3   4       44.99       48.80      1.45 o 
   6   3   4        8.74        7.32      0.63 o 
  -7   4   4       10.73       11.05      1.00 o 
  -6   4   4        3.15        4.56      0.61 o 
  -5   4   4        9.22        8.72      0.65 o 
  -4   4   4       33.02       35.07      0.93 o 
  -3   4   4      125.63      126.23      2.27 o 
  -2   4   4      209.52      222.83      2.59 o 
  -1   4   4       22.44       19.16      0.46 o 
   0   4   4      327.69      319.87      4.32 o 
   1   4   4      553.55      550.58      7.15 o 
   2   4   4      285.19      263.06      4.00 o 
   3   4   4       59.03       60.59      1.22 o 
   4   4   4      125.60      124.02      2.22 o 
   5   4   4       33.48       32.06      1.18 o 
   6   4   4        6.78        8.48      0.85 o 
  -7   5   4        3.90        3.79      1.09 o 
  -6   5   4       20.20       19.36      1.26 o 
  -5   5   4       19.65       19.61      1.63 o 
  -4   5   4       80.77       83.74      1.66 o 
  -3   5   4       57.37       58.03      1.20 o 
  -2   5   4      316.62      349.87      4.31 o 
  -1   5   4      111.38      105.21      1.80 o 
   0   5   4      345.86      320.32      4.88 o 
   1   5   4       77.79       65.81      1.25 o 
   2   5   4      110.44      109.03      1.83 o 
   3   5   4      122.79      121.87      2.08 o 
   4   5   4       10.46        9.26      0.66 o 
   5   5   4       15.63       16.74      1.07 o 
   6   5   4        1.09        1.22      0.84 o 
  -6   6   4       12.48       14.73      1.08 o 
  -5   6   4       22.98       22.56      2.86 o 
  -4   6   4       20.77       17.73      1.13 o 
  -3   6   4      143.40      141.59      2.62 o 
  -2   6   4      173.51      177.43      2.64 o 
  -1   6   4      154.27      155.70      3.47 o 
   0   6   4      252.44      258.91      4.09 o 
   1   6   4       62.20       62.21      1.23 o 
   2   6   4       66.89       68.18      1.41 o 
   3   6   4        4.47        4.91      0.35 o 
   4   6   4       15.22       13.70      1.27 o 
   5   6   4        0.28       -0.05      0.52 o 
  -6   7   4       10.86        8.09      0.92 o 
  -5   7   4       29.68       33.58      1.51 o 
  -4   7   4       32.47       32.47      1.41 o 
  -3   7   4      180.46      172.49      4.24 o 
  -2   7   4       98.08      109.63      2.33 o 
  -1   7   4       65.50       73.14      1.52 o 
   0   7   4       92.11       90.55      1.74 o 
   1   7   4       65.61       67.21      1.53 o 
   2   7   4       14.78       14.81      0.55 o 
   3   7   4        3.37        2.98      0.43 o 
   4   7   4        3.10        3.13      0.96 o 
   5   7   4        6.44        6.41      0.73 o 
  -5   8   4        1.95        2.34      1.05 o 
  -4   8   4        6.48        5.60      0.72 o 
  -3   8   4       18.69       21.59      2.38 o 
  -2   8   4       65.25       61.05      3.35 o 
  -1   8   4       48.69       49.77      1.79 o 
   0   8   4       81.02       85.78      4.70 o 
   1   8   4        4.66        4.35      0.89 o 
   2   8   4       11.59       11.74      0.73 o 
   3   8   4        2.74        2.65      0.52 o 
   4   8   4        5.78        5.65      0.54 o 
  -4   9   4       20.08       22.20      1.28 o 
  -3   9   4       28.95       26.41      1.34 o 
  -2   9   4       16.43       21.05      1.19 o 
  -1   9   4       27.83       27.70      1.33 o 
   0   9   4       18.33       18.83      1.11 o 
   1   9   4        4.34        7.63      2.07 o 
   2   9   4        5.07        6.46      0.79 o 
   3   9   4        8.84        8.77      1.29 o 
   4   9   4        3.63        6.79      1.60 o 
  -3  10   4        9.21       10.29      0.95 o 
  -2  10   4        2.97        3.77      0.72 o 
  -1  10   4       12.55       11.83      0.98 o 
   0  10   4        0.52        0.62      1.26 o 
   1  10   4        4.37        4.40      0.71 o 
   2  10   4        9.29       10.46      0.81 o 
   3  10   4        2.23        3.65      0.54 o 
  -1  11   4        1.73        1.17      0.69 o 
   0  11   4       10.62       12.40      1.12 o 
   1  11   4        6.06       10.03      0.96 o 
  -5  -8   5       20.18       18.61      0.93 o 
   3  -8   5       26.69       23.14      0.99 o 
   4  -8   5        2.41        2.34      0.56 o 
  -6  -7   5       17.13       20.61      1.69 o 
  -5  -7   5       21.18       24.66      1.18 o 
  -4  -7   5       30.70       28.82      1.05 o 
  -3  -7   5      170.59      185.54      6.21 o 
  -1  -7   5       32.69       34.27      1.31 o 
   1  -7   5       11.95       13.31      1.17 o 
   2  -7   5        9.73       11.07      1.73 o 
   3  -7   5       11.19       10.07      0.65 o 
   4  -7   5       15.18       14.76      0.84 o 
   5  -7   5        0.24        0.21      0.60 o 
  -6  -6   5       10.75       12.63      1.12 o 
  -5  -6   5       36.59       33.91      1.36 o 
  -4  -6   5       28.71       31.13      1.28 o 
  -3  -6   5      136.51      138.84      2.59 o 
  -2  -6   5       39.26       35.41      1.88 o 
  -1  -6   5      180.58      198.41      6.31 o 
   0  -6   5       31.75       28.58      1.53 o 
   1  -6   5      361.05      379.28      6.38 o 
   2  -6   5       21.44       20.66      0.99 o 
   3  -6   5      100.93       93.38      6.16 o 
   4  -6   5        1.08        0.00      1.09 o 
   5  -6   5       14.33       14.38      1.76 o 
  -7  -5   5        2.11        2.57      1.34 o 
  -6  -5   5        9.83        8.50      1.48 o 
  -5  -5   5       28.64       28.83      1.12 o 
  -4  -5   5       47.76       48.96      1.35 o 
  -3  -5   5       71.38       65.73      1.52 o 
  -2  -5   5      143.54      145.64      2.92 o 
  -1  -5   5        0.76        0.99      0.66 o 
   0  -5   5      624.26      689.30     15.85 o 
   1  -5   5      254.69      246.55      5.33 o 
   2  -5   5      210.52      210.73      6.05 o 
   3  -5   5        5.39        5.77      0.70 o 
   4  -5   5       11.87       12.75      1.00 o 
   5  -5   5        0.88        0.69      1.03 o 
   6  -5   5        9.94       10.74      1.91 o 
  -7  -4   5        2.25        1.66      1.21 o 
  -6  -4   5        1.16        1.43      1.05 o 
  -5  -4   5       22.40       21.22      0.95 o 
  -4  -4   5        9.37        8.33      0.58 o 
  -3  -4   5       13.55       12.77      0.49 o 
  -2  -4   5        9.95       10.01      0.52 o 
  -1  -4   5      539.99      529.59     11.00 o 
   0  -4   5       85.95       87.49      1.70 o 
   1  -4   5     1162.03     1152.25     23.28 o 
   2  -4   5       22.66       23.19      1.05 o 
   3  -4   5      181.01      169.26      4.21 o 
   4  -4   5       82.96       70.49      2.31 o 
   5  -4   5       17.06       16.35      1.79 o 
   6  -4   5        3.52        3.74      1.29 o 
  -7  -3   5       13.41       11.54      1.74 o 
  -6  -3   5        7.35        6.66      1.38 o 
  -5  -3   5       23.25       21.19      0.92 o 
  -4  -3   5      192.96      198.10      3.19 o 
  -3  -3   5       49.66       49.79      1.05 o 
  -2  -3   5       69.48       64.04      1.20 o 
  -1  -3   5      182.32      189.76      2.52 o 
   0  -3   5      960.82      971.84     19.41 o 
   1  -3   5       78.31       74.82      1.98 o 
   2  -3   5      301.84      290.37      6.32 o 
   3  -3   5       56.75       59.28      2.20 o 
   4  -3   5       15.17       12.96      1.94 o 
   5  -3   5       11.25        9.62      1.57 o 
   6  -3   5        9.90        8.73      1.60 o 
  -7  -2   5       13.45       11.33      1.78 o 
  -6  -2   5        9.70        9.00      1.38 o 
  -5  -2   5       52.51       56.22      1.55 o 
  -4  -2   5       44.64       46.59      2.16 o 
  -3  -2   5      193.56      184.33      2.98 o 
  -2  -2   5        5.83        8.05      0.43 o 
  -1  -2   5       15.27       14.11      0.76 o 
   0  -2   5      135.83      131.53      2.47 o 
   1  -2   5      152.13      134.76      2.53 o 
   2  -2   5       64.54       57.03      3.75 o 
   3  -2   5       12.74       13.69      1.25 o 
   4  -2   5      221.68      212.98      7.54 o 
   5  -2   5       57.67       56.05      3.14 o 
   6  -2   5        4.03        4.62      1.28 o 
  -7  -1   5       62.31       69.47      3.76 o 
  -6  -1   5        9.28       10.36      1.43 o 
  -5  -1   5        6.90        9.28      0.67 o 
  -4  -1   5      414.27      419.04      9.29 o 
  -3  -1   5       71.85       65.05      2.80 o 
  -2  -1   5       32.25       27.91      0.85 o 
  -1  -1   5      330.15      333.38      3.70 o 
   0  -1   5       73.23       77.95      0.99 o 
   1  -1   5       79.93       87.07      2.21 o 
   2  -1   5        0.40        0.93      0.22 o 
   3  -1   5       27.24       24.24      1.05 o 
   4  -1   5        2.69        3.90      0.46 o 
   5  -1   5        1.11        1.07      0.97 o 
   6  -1   5        5.42        5.60      1.34 o 
  -7   0   5        0.14        1.12      1.09 o 
  -6   0   5       14.01       15.66      1.66 o 
  -5   0   5       70.87       79.86      1.61 o 
  -4   0   5       71.64       62.13      1.14 o 
  -3   0   5      300.33      280.93      3.48 o 
  -2   0   5       37.95       42.30      0.71 o 
  -1   0   5      485.78      473.29      4.84 o 
   0   0   5       47.54       47.51      0.64 o 
   1   0   5      145.78      136.27      1.76 o 
   2   0   5      198.71      201.67      2.52 o 
   3   0   5       15.21       15.75      0.58 o 
   4   0   5       13.41       14.35      0.81 o 
   5   0   5      168.54      179.48      6.56 o 
   6   0   5        2.68        2.48      1.10 o 
  -7   1   5       62.55       67.99      3.62 o 
  -6   1   5        9.09        9.95      0.64 o 
  -5   1   5        6.75        8.37      0.50 o 
  -4   1   5      413.60      433.36      5.22 o 
  -3   1   5       73.02       71.00      1.08 o 
  -2   1   5       30.22       28.26      0.99 o 
  -1   1   5      329.82      331.79      3.70 o 
   0   1   5       71.93       77.49      0.94 o 
   1   1   5       80.58       85.61      1.10 o 
   2   1   5        0.68        0.66      0.17 o 
   3   1   5       27.37       24.73      0.71 o 
   4   1   5        3.00        4.18      0.33 o 
   5   1   5        1.07        1.59      0.90 o 
   6   1   5        5.26        7.22      1.33 o 
  -7   2   5       12.98       13.01      1.73 o 
  -6   2   5        9.68        9.14      0.68 o 
  -5   2   5       52.38       56.04      1.32 o 
  -4   2   5       45.79       52.08      1.08 o 
  -3   2   5      194.60      189.59      2.25 o 
  -2   2   5        5.54        8.44      0.60 o 
  -1   2   5       13.81       12.85      0.53 o 
   0   2   5      137.16      136.92      1.68 o 
   1   2   5      152.30      139.31      1.95 o 
   2   2   5       64.87       59.36      1.16 o 
   3   2   5       12.75       13.35      0.55 o 
   4   2   5      221.59      215.25      3.12 o 
   5   2   5       57.97       61.54      1.32 o 
   6   2   5        4.05        3.50      1.07 o 
  -7   3   5       13.61       14.19      1.03 o 
  -6   3   5        7.62        6.23      0.66 o 
  -5   3   5       23.39       21.08      1.03 o 
  -4   3   5      194.28      196.45      3.26 o 
  -3   3   5       50.58       50.61      0.98 o 
  -2   3   5       67.65       65.46      0.88 o 
  -1   3   5      183.38      188.39      2.21 o 
   0   3   5      956.60      967.43     10.43 o 
   1   3   5       77.70       76.41      1.37 o 
   2   3   5      302.04      289.77      4.41 o 
   3   3   5       56.88       59.59      1.25 o 
   4   3   5       13.95       12.62      0.73 o 
   5   3   5       11.17       11.08      0.73 o 
   6   3   5        9.83       10.29      0.63 o 
  -7   4   5        2.23        3.21      1.03 o 
  -6   4   5        1.08       -0.18      0.94 o 
  -5   4   5       23.09       20.93      0.97 o 
  -4   4   5        9.48        8.77      0.51 o 
  -3   4   5       13.29       13.15      0.58 o 
  -2   4   5        9.97       10.63      0.39 o 
  -1   4   5      538.30      533.64      5.85 o 
   0   4   5       84.96       85.13      1.39 o 
   1   4   5     1159.18     1162.71     16.53 o 
   2   4   5       22.89       24.17      0.69 o 
   3   4   5      182.23      177.52      2.94 o 
   4   4   5       82.86       75.36      1.84 o 
   5   4   5       17.15       17.94      1.16 o 
   6   4   5        3.53        4.82      1.01 o 
  -7   5   5        2.06        2.04      0.79 o 
  -6   5   5       10.24        9.35      0.96 o 
  -5   5   5       28.68       29.81      1.41 o 
  -4   5   5       48.23       48.96      1.43 o 
  -3   5   5       70.72       67.78      1.14 o 
  -2   5   5      140.01      146.05      2.12 o 
  -1   5   5        0.82        1.29      0.28 o 
   0   5   5      623.84      665.31      8.85 o 
   1   5   5      253.38      242.09      3.77 o 
   2   5   5      212.73      212.52      3.35 o 
   3   5   5        5.42        6.53      0.58 o 
   4   5   5       11.53       10.36      1.41 o 
   5   5   5        0.89        0.55      0.55 o 
   6   5   5       10.19        9.86      1.33 o 
  -6   6   5       10.46       11.00      1.86 o 
  -5   6   5       37.23       33.58      1.55 o 
  -4   6   5       28.53       28.65      1.35 o 
  -3   6   5      132.71      134.31      2.17 o 
  -2   6   5       38.50       37.12      0.88 o 
  -1   6   5      181.00      192.37      3.20 o 
   0   6   5       31.96       27.98      0.82 o 
   1   6   5      360.29      374.50      5.66 o 
   2   6   5       21.39       18.49      0.62 o 
   3   6   5      102.95       90.00      1.93 o 
   4   6   5        1.08        0.92      0.48 o 
   5   6   5       14.59       14.26      1.01 o 
  -6   7   5       17.29       19.19      1.30 o 
  -5   7   5       21.01       22.06      1.29 o 
  -4   7   5       30.30       29.66      1.43 o 
  -3   7   5      170.33      168.41      4.31 o 
  -2   7   5       97.20       96.99      2.69 o 
  -1   7   5       32.90       34.89      1.39 o 
   0   7   5       14.81       15.06      0.72 o 
   1   7   5       12.07       11.83      0.87 o 
   2   7   5       10.43        9.28      0.51 o 
   3   7   5       11.15        9.36      0.69 o 
   4   7   5       15.49       12.41      0.96 o 
   5   7   5        0.24        0.23      0.55 o 
  -5   8   5       20.58       18.75      3.05 o 
  -4   8   5        2.55        2.37      0.66 o 
  -3   8   5       85.19       81.01      2.52 o 
  -2   8   5       23.08       23.41      1.26 o 
  -1   8   5        4.26        4.14      0.66 o 
   0   8   5      269.26      262.90      6.04 o 
   1   8   5       47.36       43.46      1.54 o 
   2   8   5        0.32        0.63      0.43 o 
   3   8   5       26.83       23.20      1.02 o 
   4   8   5        2.41        0.71      1.07 o 
  -4   9   5        5.43        3.89      1.14 o 
  -3   9   5        4.98        3.19      0.71 o 
  -2   9   5       14.04       14.58      1.06 o 
  -1   9   5       28.67       24.68      1.30 o 
   0   9   5        1.92        2.55      0.65 o 
   1   9   5       24.07       24.16      3.06 o 
   2   9   5       21.50       25.39      1.46 o 
   3   9   5        9.18        8.96      2.76 o 
  -3  10   5        9.77        9.07      0.97 o 
  -2  10   5        1.11        1.86      0.65 o 
  -1  10   5        8.53        8.75      0.91 o 
   0  10   5       44.72       43.55      1.79 o 
   1  10   5       15.60       13.85      1.77 o 
   2  10   5        2.08        0.97      0.54 o 
  -1  11   5        0.84        2.73      0.77 o 
   0  11   5        5.74        6.52      0.90 o 
   3  -9   6        0.56        0.76      0.38 o 
  -5  -8   6        2.24        2.68      0.48 o 
   2  -8   6       10.97       11.73      0.71 o 
   3  -8   6       21.05       19.07      0.93 o 
   4  -8   6        2.97        4.07      0.67 o 
  -6  -7   6        1.84        1.62      0.88 o 
  -5  -7   6       15.55       20.05      1.04 o 
  -4  -7   6        8.41        7.11      0.56 o 
   0  -7   6       14.09       17.16      1.24 o 
   1  -7   6        9.09       11.83      1.21 o 
   2  -7   6       36.51       35.28      1.04 o 
   3  -7   6        2.21        2.23      0.59 o 
   4  -7   6        4.33        2.87      0.68 o 
  -6  -6   6       30.19       27.36      1.54 o 
  -5  -6   6        7.79        6.97      0.65 o 
  -4  -6   6       32.98       32.08      1.07 o 
  -3  -6   6       98.46       97.73      1.95 o 
  -2  -6   6      193.74      188.56      4.11 o 
  -1  -6   6       25.43       22.10      0.85 o 
   0  -6   6      109.44      110.23      3.90 o 
   1  -6   6       12.99       12.95      0.71 o 
   2  -6   6      222.79      214.82      4.99 o 
   3  -6   6       53.94       50.89      3.39 o 
   4  -6   6        3.29        2.13      0.69 o 
   5  -6   6       13.51       11.28      1.74 o 
  -7  -5   6       11.69       12.17      1.90 o 
  -6  -5   6        0.46        0.30      0.60 o 
  -5  -5   6       20.48       20.25      0.95 o 
  -4  -5   6       11.09       12.13      0.68 o 
  -3  -5   6      126.39      131.99      2.59 o 
  -2  -5   6       11.22       10.01      1.05 o 
  -1  -5   6       96.21       92.08      3.21 o 
   0  -5   6       66.41       72.31      1.83 o 
   1  -5   6      210.01      206.00      4.66 o 
   2  -5   6      170.27      173.61      4.13 o 
   3  -5   6       73.06       73.44      2.29 o 
   4  -5   6        1.79        1.27      0.89 o 
   5  -5   6        2.68        0.78      0.95 o 
  -7  -4   6        1.65        1.02      1.14 o 
  -6  -4   6       18.00       17.30      1.90 o 
  -5  -4   6       11.36       10.74      0.73 o 
  -4  -4   6       52.19       53.25      1.55 o 
  -3  -4   6       62.31       57.98      1.18 o 
  -2  -4   6        2.05        1.51      0.43 o 
  -1  -4   6      136.06      136.85      3.12 o 
   0  -4   6      483.82      467.66      7.82 o 
   1  -4   6      181.53      178.87      4.10 o 
   2  -4   6      374.84      344.45      7.57 o 
   3  -4   6       11.67       10.26      0.91 o 
   4  -4   6       98.85       94.70      2.85 o 
   5  -4   6        9.73        9.14      1.50 o 
   6  -4   6        1.28        1.98      1.22 o 
  -7  -3   6       12.17       13.42      1.81 o 
  -6  -3   6        3.58        2.55      1.10 o 
  -5  -3   6        0.26       -0.26      0.45 o 
  -4  -3   6       36.63       35.95      0.93 o 
  -3  -3   6        0.90        0.42      0.28 o 
  -2  -3   6      115.46      101.84      1.75 o 
  -1  -3   6       13.80       19.57      0.42 o 
   0  -3   6       87.22       94.64      4.12 o 
   1  -3   6      303.55      291.07      5.04 o 
   2  -3   6       48.91       45.56      1.53 o 
   3  -3   6      190.56      193.99      4.66 o 
   4  -3   6       68.79       68.93      2.31 o 
   5  -3   6       20.55       19.56      2.00 o 
   6  -3   6        5.09        4.57      1.45 o 
  -7  -2   6       19.13       19.38      2.09 o 
  -6  -2   6       10.81       11.98      1.55 o 
  -5  -2   6       27.48       23.50      1.74 o 
  -4  -2   6       93.12       96.13      2.12 o 
  -3  -2   6        5.61        5.65      0.38 o 
  -2  -2   6      455.51      446.13      5.91 o 
  -1  -2   6       55.46       48.28      0.78 o 
   0  -2   6      133.11      125.24      1.76 o 
   1  -2   6      255.90      246.71      5.41 o 
   2  -2   6       63.53       66.32      2.92 o 
   3  -2   6       28.66       26.50      0.98 o 
   4  -2   6      117.72      121.49      3.30 o 
   5  -2   6       13.87       18.23      1.85 o 
   6  -2   6        1.25        2.90      1.14 o 
  -7  -1   6        3.12        5.54      1.47 o 
  -6  -1   6        2.23        4.02      1.19 o 
  -5  -1   6       26.15       26.87      1.16 o 
  -4  -1   6       18.82       16.35      0.80 o 
  -3  -1   6       51.98       53.52      1.14 o 
  -2  -1   6      118.35      112.29      1.69 o 
  -1  -1   6      168.55      169.73      2.39 o 
   0  -1   6      109.89       99.52      1.45 o 
   1  -1   6      106.42      105.50      2.12 o 
   2  -1   6       78.58       83.97      1.77 o 
   3  -1   6       65.79       65.82      1.96 o 
   4  -1   6       35.60       42.59      1.61 o 
   5  -1   6       33.49       34.21      2.35 o 
   6  -1   6        9.12        9.38      1.53 o 
  -7   0   6       72.67       81.89      4.14 o 
  -6   0   6       19.73       23.16      2.02 o 
  -5   0   6        5.14        5.23      0.39 o 
  -4   0   6      143.73      130.01      2.02 o 
  -3   0   6        3.62        2.17      0.23 o 
  -2   0   6     2804.22     2738.86     34.20 o 
  -1   0   6        0.50        0.71      0.15 o 
   0   0   6        1.97        3.52      0.19 o 
   1   0   6      127.65      133.80      1.76 o 
   2   0   6       13.59       13.00      0.38 o 
   3   0   6        9.97        9.95      0.49 o 
   4   0   6       27.11       34.64      1.55 o 
   5   0   6        6.87        6.95      1.28 o 
   6   0   6        2.80        3.76      1.19 o 
  -7   1   6        3.41        5.38      1.38 o 
  -6   1   6        2.23        2.58      0.47 o 
  -5   1   6       26.95       27.00      0.86 o 
  -4   1   6       19.03       15.62      0.56 o 
  -3   1   6       52.54       53.55      0.86 o 
  -2   1   6      117.51      112.34      1.35 o 
  -1   1   6      172.86      173.01      2.35 o 
   0   1   6      108.18       97.22      1.66 o 
   1   1   6      110.78      108.54      1.36 o 
   2   1   6       78.21       83.18      1.23 o 
   3   1   6       66.27       66.16      1.18 o 
   4   1   6       35.66       41.35      0.94 o 
   5   1   6       33.43       37.20      2.36 o 
   6   1   6        9.22        9.86      1.50 o 
  -7   2   6       19.12       19.59      1.63 o 
  -6   2   6       11.25       13.04      0.79 o 
  -5   2   6       27.45       24.76      0.99 o 
  -4   2   6       91.05      100.18      1.67 o 
  -3   2   6        5.35        5.90      0.29 o 
  -2   2   6      463.30      462.29      5.45 o 
  -1   2   6       56.59       50.25      0.72 o 
   0   2   6      132.64      127.42      1.68 o 
   1   2   6      255.86      249.04      3.38 o 
   2   2   6       66.36       72.13      1.36 o 
   3   2   6       28.64       27.41      0.71 o 
   4   2   6      117.87      122.27      2.20 o 
   5   2   6       13.93       15.16      1.44 o 
   6   2   6        1.25        0.91      0.91 o 
  -7   3   6       12.55       12.82      1.02 o 
  -6   3   6        3.55        2.88      0.56 o 
  -5   3   6        0.21        0.37      0.42 o 
  -4   3   6       36.81       33.38      1.70 o 
  -3   3   6        0.74        0.42      0.21 o 
  -2   3   6      114.10      102.00      1.47 o 
  -1   3   6       14.06       20.88      0.47 o 
   0   3   6       86.60       96.31      1.36 o 
   1   3   6      305.48      288.31      4.42 o 
   2   3   6       47.56       47.20      1.04 o 
   3   3   6      189.77      198.05      3.24 o 
   4   3   6       69.50       74.58      1.84 o 
   5   3   6       20.62       20.97      0.91 o 
   6   3   6        5.13        6.00      0.53 o 
  -7   4   6        1.64        1.62      1.05 o 
  -6   4   6       17.50       15.46      1.65 o 
  -5   4   6       11.30        9.00      0.87 o 
  -4   4   6       51.67       52.93      1.26 o 
  -3   4   6       62.13       57.61      1.14 o 
  -2   4   6        2.44        2.20      0.28 o 
  -1   4   6      137.72      137.25      2.36 o 
   0   4   6      484.67      461.92      6.87 o 
   1   4   6      181.85      177.87      2.88 o 
   2   4   6      370.83      351.16      5.30 o 
   3   4   6       11.08        9.59      0.52 o 
   4   4   6       99.35       97.60      2.34 o 
   5   4   6        9.68        9.48      0.73 o 
   6   4   6        1.19        0.90      0.47 o 
  -7   5   6       11.75       10.13      1.14 o 
  -6   5   6        0.46       -0.17      0.59 o 
  -5   5   6       19.75       19.77      1.25 o 
  -4   5   6       11.21       10.77      1.06 o 
  -3   5   6      127.61      132.42      2.12 o 
  -2   5   6       10.86       10.60      0.46 o 
  -1   5   6       94.94       88.38      2.18 o 
   0   5   6       67.37       70.96      1.89 o 
   1   5   6      210.39      206.60      3.30 o 
   2   5   6      168.03      168.56      2.82 o 
   3   5   6       71.86       71.97      1.78 o 
   4   5   6        1.93        1.68      0.56 o 
   5   5   6        2.65        2.35      0.68 o 
  -6   6   6       29.84       26.34      1.50 o 
  -5   6   6        7.75        6.56      0.83 o 
  -4   6   6       33.55       29.99      1.44 o 
  -3   6   6       98.35       96.03      2.86 o 
  -2   6   6      195.00      182.92      4.32 o 
  -1   6   6       25.67       23.13      0.99 o 
   0   6   6      109.92      106.77      2.30 o 
   1   6   6       13.31       12.34      0.56 o 
   2   6   6      220.93      215.69      4.41 o 
   3   6   6       52.93       51.96      1.74 o 
   4   6   6        3.22        2.93      0.61 o 
   5   6   6       13.37       16.41      1.15 o 
  -6   7   6        1.85        2.44      0.81 o 
  -5   7   6       15.22       16.95      1.23 o 
  -4   7   6        8.49        5.62      0.83 o 
  -3   7   6      130.96      135.41      3.94 o 
  -2   7   6       15.99       12.30      0.91 o 
  -1   7   6       82.39       83.82      2.45 o 
   0   7   6       14.47       15.87      0.94 o 
   1   7   6        9.34       11.38      0.79 o 
   2   7   6       35.77       33.48      1.31 o 
   3   7   6        2.07        1.34      1.18 o 
   4   7   6        4.22        3.17      0.63 o 
  -5   8   6        2.21        1.90      0.68 o 
  -4   8   6       11.95       11.31      1.19 o 
  -3   8   6       11.16       11.95      1.22 o 
  -2   8   6       61.02       52.84      1.99 o 
  -1   8   6       23.43       20.94      1.20 o 
   0   8   6       51.74       55.55      1.92 o 
   1   8   6        4.81        3.40      0.59 o 
   2   8   6       10.87       11.37      1.09 o 
   3   8   6       21.00       17.79      1.02 o 
   4   8   6        2.90        4.47      0.66 o 
  -4   9   6        0.82        0.57      0.66 o 
  -3   9   6       22.60       21.61      1.32 o 
  -2   9   6        4.76        4.02      1.03 o 
  -1   9   6       40.86       40.47      3.54 o 
   0   9   6       27.17       28.92      1.41 o 
   1   9   6        3.79        4.70      0.70 o 
   2   9   6        2.53        2.98      0.59 o 
   3   9   6        0.52        1.53      0.83 o 
  -3  10   6        1.91        1.21      1.31 o 
  -2  10   6        9.27       10.02      1.00 o 
  -1  10   6        6.06        5.82      0.85 o 
   0  10   6       36.72       40.07      1.75 o 
   1  10   6        3.04        2.68      0.71 o 
   2  10   6        4.42        5.39      2.84 o 
  -5  -8   7        5.72        7.01      0.55 o 
   2  -8   7       13.02       12.52      1.48 o 
   3  -8   7       13.34       12.60      0.83 o 
  -5  -7   7        1.77        0.96      0.49 o 
  -4  -7   7       16.25       17.24      0.76 o 
   1  -7   7        3.34        3.44      0.58 o 
   2  -7   7        0.16       -0.23      0.42 o 
   3  -7   7        4.98        3.82      0.66 o 
   4  -7   7        0.82        0.63      0.56 o 
  -6  -6   7        8.38        9.01      0.99 o 
  -5  -6   7       12.40       13.72      0.81 o 
  -4  -6   7       42.14       43.28      1.55 o 
  -3  -6   7       78.30       79.56      1.62 o 
  -2  -6   7       21.86       21.26      1.43 o 
  -1  -6   7       22.11       23.95      0.94 o 
   0  -6   7       49.60       52.16      2.33 o 
   1  -6   7        8.96       10.03      0.70 o 
   2  -6   7       32.54       32.74      1.37 o 
   3  -6   7       16.43       16.33      1.19 o 
   4  -6   7       11.49       10.62      0.98 o 
   5  -6   7        2.52        4.66      1.41 o 
  -6  -5   7        4.69        4.66      0.83 o 
  -5  -5   7        7.87        7.20      0.65 o 
  -4  -5   7       82.12       86.46      2.01 o 
  -3  -5   7       66.81       72.23      1.38 o 
  -2  -5   7       65.59       67.17      2.85 o 
  -1  -5   7      104.24      100.21      3.66 o 
   0  -5   7       84.85       84.34      1.75 o 
   1  -5   7       96.57      104.28      2.67 o 
   2  -5   7       62.70       65.58      3.94 o 
   3  -5   7       18.87       16.71      1.06 o 
   4  -5   7        5.40        4.88      1.21 o 
   5  -5   7        2.53        3.00      1.22 o 
  -7  -4   7        7.59       10.85      1.72 o 
  -6  -4   7        8.94        6.69      1.41 o 
  -5  -4   7       31.06       34.41      1.22 o 
  -4  -4   7       45.83       45.27      1.45 o 
  -3  -4   7      146.10      149.83      2.94 o 
  -2  -4   7      184.75      185.42      2.93 o 
  -1  -4   7      216.79      234.52      3.62 o 
   0  -4   7       65.19       66.60      1.47 o 
   1  -4   7      130.15      138.55      3.39 o 
   2  -4   7      321.97      315.50      7.10 o 
   3  -4   7       46.49       44.69      1.72 o 
   4  -4   7       17.65       19.18      1.85 o 
   5  -4   7        3.19        3.59      1.24 o 
  -7  -3   7        1.04        0.64      1.12 o 
  -6  -3   7        2.47        2.85      1.16 o 
  -5  -3   7       44.05       42.47      2.64 o 
  -4  -3   7       88.78       88.66      2.07 o 
  -3  -3   7       82.29       80.32      1.56 o 
  -2  -3   7       73.59       69.67      1.17 o 
  -1  -3   7      347.97      338.05      4.11 o 
   0  -3   7      364.99      333.56     13.99 o 
   1  -3   7      314.27      302.08     10.35 o 
   2  -3   7       62.08       62.34      1.94 o 
   3  -3   7      140.74      142.88      5.74 o 
   4  -3   7       69.60       71.89      3.55 o 
   5  -3   7       12.30       14.33      1.76 o 
   6  -3   7        0.58       -0.03      0.98 o 
  -7  -2   7        6.72        8.26      1.57 o 
  -6  -2   7       11.85       11.81      1.57 o 
  -5  -2   7       32.48       32.91      1.16 o 
  -4  -2   7      128.30      126.28      2.25 o 
  -3  -2   7       36.41       37.09      0.96 o 
  -2  -2   7     1264.05     1186.22     15.00 o 
  -1  -2   7      204.65      215.74      2.71 o 
   0  -2   7       66.38       65.90      1.42 o 
   1  -2   7      279.34      265.72      7.91 o 
   2  -2   7       95.72       95.70      2.00 o 
   3  -2   7      155.13      168.70      5.32 o 
   4  -2   7       61.15       69.91      3.52 o 
   5  -2   7       16.89       16.42      1.88 o 
   6  -2   7        6.80        7.64      1.60 o 
  -7  -1   7       12.13        9.88      1.64 o 
  -6  -1   7        4.23        4.50      1.26 o 
  -5  -1   7       67.98       74.31      2.32 o 
  -4  -1   7      161.19      160.86      2.76 o 
  -3  -1   7      108.81      108.22      1.70 o 
  -2  -1   7     1183.51     1191.69     15.19 o 
  -1  -1   7      312.99      311.46      3.78 o 
   0  -1   7       23.11       22.37      0.54 o 
   1  -1   7      203.11      222.77      3.34 o 
   2  -1   7        3.11        2.59      0.36 o 
   3  -1   7      178.19      180.56      4.37 o 
   4  -1   7       69.01       65.94      3.26 o 
   5  -1   7       12.23       14.88      1.71 o 
   6  -1   7        0.72       -0.38      1.05 o 
  -7   0   7        6.47        8.79      1.60 o 
  -6   0   7        2.58        2.59      1.05 o 
  -5   0   7       54.56       51.31      1.23 o 
  -4   0   7      231.03      230.32      3.30 o 
  -3   0   7        0.56        0.42      0.19 o 
  -2   0   7       78.19       77.11      1.18 o 
  -1   0   7        3.97        4.54      0.26 o 
   0   0   7        3.39        3.21      0.21 o 
   1   0   7      232.35      231.79      2.92 o 
   2   0   7      146.17      154.66      2.23 o 
   3   0   7       50.54       54.77      1.43 o 
   4   0   7       35.21       46.39      2.60 o 
   5   0   7        0.35        1.90      1.03 o 
   6   0   7        6.07        9.62      1.59 o 
  -7   1   7       12.23       13.48      1.78 o 
  -6   1   7        4.11        4.62      0.56 o 
  -5   1   7       68.58       69.82      1.80 o 
  -4   1   7      162.55      160.89      2.45 o 
  -3   1   7      105.82      106.28      1.56 o 
  -2   1   7     1187.10     1207.47     15.21 o 
  -1   1   7      307.63      304.28      4.74 o 
   0   1   7       24.01       24.17      0.49 o 
   1   1   7      199.35      218.73      2.59 o 
   2   1   7        3.30        3.22      0.25 o 
   3   1   7      179.26      184.27      2.68 o 
   4   1   7       67.98       68.20      1.32 o 
   5   1   7       12.36       16.90      1.69 o 
   6   1   7        0.69        0.17      0.91 o 
  -7   2   7        6.48        7.72      0.85 o 
  -6   2   7       11.85       13.75      0.82 o 
  -5   2   7       32.02       30.93      1.32 o 
  -4   2   7      127.61      123.30      2.68 o 
  -3   2   7       37.99       40.55      0.74 o 
  -2   2   7     1253.67     1184.93     13.77 o 
  -1   2   7      207.15      214.85      3.39 o 
   0   2   7       66.22       66.67      0.97 o 
   1   2   7      278.66      280.38      3.44 o 
   2   2   7       95.47       95.78      1.58 o 
   3   2   7      154.02      166.55      2.53 o 
   4   2   7       62.77       71.89      1.51 o 
   5   2   7       16.66       16.35      0.89 o 
   6   2   7        6.86        7.88      1.43 o 
  -7   3   7        1.10        0.97      0.66 o 
  -6   3   7        2.32        3.14      0.58 o 
  -5   3   7       44.68       42.09      1.38 o 
  -4   3   7       89.51       93.07      1.85 o 
  -3   3   7       81.44       82.30      1.48 o 
  -2   3   7       75.73       71.16      1.06 o 
  -1   3   7      343.73      344.07      4.20 o 
   0   3   7      367.25      355.02      4.27 o 
   1   3   7      314.08      300.79      4.63 o 
   2   3   7       63.60       63.41      1.33 o 
   3   3   7      142.07      146.52      2.98 o 
   4   3   7       68.86       71.55      1.57 o 
   5   3   7       12.34       12.84      0.73 o 
   6   3   7        0.56        0.39      0.35 o 
  -7   4   7        7.44        7.41      1.38 o 
  -6   4   7        8.82        6.69      0.93 o 
  -5   4   7       30.60       32.25      1.56 o 
  -4   4   7       45.19       45.92      1.40 o 
  -3   4   7      145.94      153.29      4.11 o 
  -2   4   7      183.39      188.72      2.76 o 
  -1   4   7      218.41      233.11      3.02 o 
   0   4   7       65.03       66.57      1.36 o 
   1   4   7      130.60      140.10      2.50 o 
   2   4   7      325.06      325.39      5.04 o 
   3   4   7       47.02       46.64      1.36 o 
   4   4   7       17.90       20.05      0.95 o 
   5   4   7        3.14        3.78      0.55 o 
  -6   5   7        4.97        4.30      0.83 o 
  -5   5   7        7.92        7.26      1.78 o 
  -4   5   7       82.54       83.63      4.59 o 
  -3   5   7       68.46       72.42      1.59 o 
  -2   5   7       65.87       67.34      1.44 o 
  -1   5   7      103.05      102.09      1.94 o 
   0   5   7       86.02       84.70      1.64 o 
   1   5   7       98.04      100.74      1.88 o 
   2   5   7       63.51       64.28      1.38 o 
   3   5   7       18.84       16.08      1.01 o 
   4   5   7        5.57        5.86      1.61 o 
   5   5   7        2.50        1.41      0.68 o 
  -6   6   7        8.11        9.14      1.51 o 
  -5   6   7       12.42       14.33      1.87 o 
  -4   6   7       42.10       43.80      2.34 o 
  -3   6   7       78.61       76.09      2.43 o 
  -2   6   7       22.06       20.23      0.90 o 
  -1   6   7       22.08       21.62      0.81 o 
   0   6   7       48.50       48.32      1.41 o 
   1   6   7        8.97       10.46      0.80 o 
   2   6   7       33.55       34.02      1.39 o 
   3   6   7       16.82       18.61      1.68 o 
   4   6   7       11.43       10.37      0.97 o 
   5   6   7        2.49        4.89      1.26 o 
  -5   7   7        1.73        2.30      2.06 o 
  -4   7   7       16.74       16.08      1.18 o 
  -3   7   7       22.39       19.71      2.20 o 
  -2   7   7       24.60       25.29      1.54 o 
  -1   7   7       37.54       33.63      1.45 o 
   0   7   7        0.68        0.27      0.46 o 
   1   7   7        3.33        3.25      0.58 o 
   2   7   7        0.12       -0.01      0.43 o 
   3   7   7        4.83        4.12      0.61 o 
   4   7   7        0.85        0.65      0.54 o 
  -5   8   7        5.75        6.25      1.08 o 
  -4   8   7       16.71       15.91      1.18 o 
  -3   8   7        2.88        4.15      0.74 o 
  -2   8   7       13.64       11.67      0.97 o 
  -1   8   7        2.30        2.75      0.66 o 
   0   8   7       14.56       16.86      1.07 o 
   1   8   7        3.71        4.51      0.66 o 
   2   8   7       13.13       12.30      1.06 o 
   3   8   7       13.39       14.16      0.97 o 
  -4   9   7        1.81        2.23      1.29 o 
  -3   9   7        2.18        1.60      0.68 o 
  -2   9   7        6.79        6.84      0.87 o 
  -1   9   7        2.59        2.42      0.71 o 
   0   9   7        1.29        1.04      0.60 o 
   1   9   7        7.79        8.12      1.25 o 
   2   9   7        5.43        7.60      0.80 o 
  -2  10   7        3.25        2.92      0.98 o 
  -1  10   7        5.92        6.30      0.91 o 
   0  10   7        4.53        5.35      0.83 o 
   1  10   7        7.29        9.56      1.71 o 
   2  -8   8       12.78       13.00      1.24 o 
   3  -8   8       12.42       12.17      0.83 o 
  -5  -7   8        2.68        3.84      0.83 o 
  -4  -7   8       41.92       42.76      1.18 o 
   1  -7   8        2.16        2.49      0.37 o 
   2  -7   8        9.81        9.25      0.81 o 
   3  -7   8        1.00        0.70      0.97 o 
   4  -7   8        8.27        6.00      1.14 o 
  -6  -6   8        8.64       11.50      1.41 o 
  -5  -6   8        5.78        5.46      0.61 o 
  -4  -6   8       48.77       50.26      1.38 o 
  -3  -6   8       57.91       59.75      1.97 o 
  -1  -6   8       22.63       21.61      1.47 o 
   0  -6   8       12.59       12.90      0.67 o 
   1  -6   8       13.74       15.89      1.18 o 
   2  -6   8        5.39        4.04      0.63 o 
   3  -6   8        3.88        4.41      0.96 o 
   4  -6   8        0.96        1.57      1.12 o 
  -6  -5   8        9.67        8.56      1.40 o 
  -5  -5   8        0.38        0.39      0.44 o 
  -4  -5   8       12.40       13.63      0.86 o 
  -3  -5   8       21.62       21.46      0.79 o 
  -2  -5   8      129.85      127.57      3.14 o 
  -1  -5   8        8.76        9.94      0.53 o 
   0  -5   8      310.25      325.42      5.53 o 
   1  -5   8        8.79        8.72      0.71 o 
   2  -5   8       31.72       30.90      1.36 o 
   3  -5   8       27.67       24.79      1.31 o 
   4  -5   8        5.44        5.50      1.34 o 
   5  -5   8        1.80        2.22      1.21 o 
  -7  -4   8        7.50        7.48      1.60 o 
  -6  -4   8        6.49        4.98      1.33 o 
  -5  -4   8       10.23       10.79      1.35 o 
  -4  -4   8       15.45       15.95      0.80 o 
  -3  -4   8      128.70      138.78      2.36 o 
  -2  -4   8       23.83       24.06      0.66 o 
  -1  -4   8      315.25      332.40      5.10 o 
   0  -4   8       66.95       62.98      1.47 o 
   1  -4   8      252.54      258.66      8.27 o 
   2  -4   8        4.47        6.63      0.71 o 
   3  -4   8       39.01       37.01      1.80 o 
   4  -4   8        7.84        6.69      1.31 o 
   5  -4   8       10.70        9.31      1.62 o 
  -7  -3   8        1.16        1.48      1.21 o 
  -6  -3   8        1.38        2.62      1.09 o 
  -5  -3   8       16.70       13.71      1.42 o 
  -4  -3   8       61.05       59.92      1.35 o 
  -3  -3   8       11.98       11.14      0.53 o 
  -2  -3   8      175.43      167.66      2.46 o 
  -1  -3   8       95.94       89.67      1.31 o 
   0  -3   8      538.32      539.84      9.11 o 
   1  -3   8       10.11       10.58      0.69 o 
   2  -3   8       78.25       74.60      2.24 o 
   3  -3   8      175.63      166.38      4.12 o 
   4  -3   8       17.20       12.05      1.64 o 
   5  -3   8        1.90        1.98      1.16 o 
  -7  -2   8       11.27       11.93      1.76 o 
  -6  -2   8        3.33        4.10      1.21 o 
  -5  -2   8       50.21       46.86      1.85 o 
  -4  -2   8        1.78        1.94      0.39 o 
  -3  -2   8      322.01      335.65      5.14 o 
  -2  -2   8      306.47      314.02      4.25 o 
  -1  -2   8      107.17      109.32      1.55 o 
   0  -2   8       12.50       13.94      0.41 o 
   1  -2   8      367.34      377.06      7.41 o 
   2  -2   8        2.79        1.63      0.33 o 
   3  -2   8        7.45        9.81      1.33 o 
   4  -2   8        8.25        6.78      1.29 o 
   5  -2   8       13.82       16.09      1.86 o 
  -7  -1   8        4.54        4.69      1.36 o 
  -6  -1   8        2.06        1.91      1.07 o 
  -5  -1   8       12.62       11.36      0.76 o 
  -4  -1   8      142.18      142.39      2.87 o 
  -3  -1   8       33.37       28.40      0.73 o 
  -2  -1   8       20.13       18.98      0.58 o 
  -1  -1   8      110.57      100.37      1.46 o 
   0  -1   8      101.96      107.82      1.65 o 
   1  -1   8      143.01      143.66      2.33 o 
   2  -1   8       95.03       97.79      2.11 o 
   3  -1   8       51.53       49.45      1.50 o 
   4  -1   8      202.73      195.66      7.21 o 
   5  -1   8        8.39       10.64      1.62 o 
   6  -1   8        9.70       14.50      1.95 o 
  -7   0   8       12.34       19.83      2.12 o 
  -6   0   8        0.59        0.60      0.95 o 
  -5   0   8       58.46       58.76      1.58 o 
  -4   0   8       27.78       31.81      1.18 o 
  -3   0   8      243.52      246.59      3.17 o 
  -2   0   8      397.52      419.94      5.10 o 
  -1   0   8        2.89        3.06      0.27 o 
   0   0   8       11.77       10.50      0.72 o 
   1   0   8      346.20      344.34      4.61 o 
   2   0   8        3.85        4.94      0.30 o 
   3   0   8       39.33       38.37      1.18 o 
   4   0   8        0.48        1.43      0.95 o 
   5   0   8       16.45       22.42      2.05 o 
   6   0   8        7.52        6.97      1.47 o 
  -7   1   8        4.58        5.79      1.43 o 
  -6   1   8        1.92        2.20      0.49 o 
  -5   1   8       12.83       12.28      0.77 o 
  -4   1   8      142.34      141.56      2.25 o 
  -3   1   8       33.06       28.01      0.68 o 
  -2   1   8       21.52       19.99      0.61 o 
  -1   1   8      110.88      101.58      1.62 o 
   0   1   8      102.12      107.37      1.54 o 
   1   1   8      142.87      146.98      1.85 o 
   2   1   8       94.72       98.64      1.47 o 
   3   1   8       51.25       47.38      1.10 o 
   4   1   8      202.90      201.47      6.10 o 
   5   1   8        8.41       12.45      1.59 o 
   6   1   8        9.75       16.12      1.86 o 
  -7   2   8       11.23       11.27      0.96 o 
  -6   2   8        3.43        4.02      1.00 o 
  -5   2   8       49.80       46.77      1.71 o 
  -4   2   8        1.89        1.75      0.30 o 
  -3   2   8      322.32      333.82      4.19 o 
  -2   2   8      306.07      313.38      4.30 o 
  -1   2   8      106.93      109.38      1.74 o 
   0   2   8       12.57       14.03      0.44 o 
   1   2   8      366.89      375.92      4.62 o 
   2   2   8        2.80        2.52      0.43 o 
   3   2   8        6.71        7.76      0.52 o 
   4   2   8        8.10        6.02      0.50 o 
   5   2   8       13.55       14.11      1.31 o 
  -7   3   8        1.21        1.14      1.58 o 
  -6   3   8        1.50       -0.16      0.58 o 
  -5   3   8       16.87       16.05      0.91 o 
  -4   3   8       61.72       60.27      1.25 o 
  -3   3   8       11.78       11.83      0.51 o 
  -2   3   8      176.54      176.37      2.35 o 
  -1   3   8       96.31       93.50      1.30 o 
   0   3   8      537.36      532.81      5.96 o 
   1   3   8       10.13       12.01      0.81 o 
   2   3   8       77.21       71.44      1.35 o 
   3   3   8      175.09      157.08      2.80 o 
   4   3   8       16.93       16.28      0.75 o 
   5   3   8        1.92        2.12      0.47 o 
  -7   4   8        7.70        8.91      1.52 o 
  -6   4   8        6.57        6.01      1.01 o 
  -5   4   8       10.20        9.84      0.97 o 
  -4   4   8       15.20       14.83      1.12 o 
  -3   4   8      127.90      134.76      3.95 o 
  -2   4   8       24.00       25.15      0.72 o 
  -1   4   8      313.92      337.24      4.61 o 
   0   4   8       66.91       63.61      1.21 o 
   1   4   8      252.55      252.18      4.07 o 
   2   4   8        4.42        6.62      0.60 o 
   3   4   8       37.61       35.51      1.23 o 
   4   4   8        7.79        6.66      0.56 o 
   5   4   8       10.78       10.12      0.73 o 
  -6   5   8       10.01        9.47      1.05 o 
  -5   5   8        0.34        0.28      0.63 o 
  -4   5   8       11.52       11.64      1.00 o 
  -3   5   8       21.30       21.26      0.98 o 
  -2   5   8      129.67      121.46      2.64 o 
  -1   5   8        8.77        9.49      0.70 o 
   0   5   8      309.24      311.02      6.57 o 
   1   5   8        8.79        7.95      0.84 o 
   2   5   8       32.28       30.50      1.62 o 
   3   5   8       27.58       24.99      1.26 o 
   4   5   8        5.48        5.39      0.78 o 
   5   5   8        1.75        2.42      0.83 o 
  -6   6   8        8.61       11.37      1.17 o 
  -5   6   8        5.61        6.37      0.92 o 
  -4   6   8       48.58       51.82      2.03 o 
  -3   6   8       56.19       58.05      2.10 o 
  -2   6   8        0.38        1.07      0.91 o 
  -1   6   8       22.59       21.37      1.14 o 
   0   6   8       12.57       12.41      0.89 o 
   1   6   8       14.21       14.25      0.74 o 
   2   6   8        5.43        4.07      0.63 o 
   3   6   8        3.85        3.32      0.63 o 
   4   6   8        0.92        1.86      0.62 o 
  -5   7   8        2.69        2.65      0.80 o 
  -4   7   8       40.66       43.42      1.92 o 
  -3   7   8       11.57       11.09      1.09 o 
  -2   7   8        5.12        3.67      0.69 o 
  -1   7   8       62.75       57.48      2.02 o 
   0   7   8       30.35       28.62      1.34 o 
   1   7   8        2.15        1.21      0.72 o 
   2   7   8       10.20       11.12      0.66 o 
   3   7   8        0.99        0.88      0.55 o 
   4   7   8        8.41        8.32      1.09 o 
  -4   8   8        7.66        6.62      0.95 o 
  -3   8   8       12.30       10.65      1.00 o 
  -2   8   8        5.09        4.24      0.73 o 
  -1   8   8        1.22        3.55      0.71 o 
   0   8   8       13.77       14.10      1.00 o 
   1   8   8        6.10        7.07      0.79 o 
   2   8   8       12.88       12.80      0.97 o 
   3   8   8       12.40       10.13      0.90 o 
  -3   9   8        0.56        1.47      0.69 o 
  -2   9   8        2.24        2.43      0.70 o 
  -1   9   8       53.38       50.70      2.02 o 
   0   9   8       11.40       10.86      1.60 o 
   1   9   8        1.22        1.57      0.62 o 
   2   9   8       22.51       27.19      1.62 o 
  -1  10   8        2.37        2.07      1.23 o 
   0  10   8        0.76        1.55      0.78 o 
   2  -8   9        2.98        2.29      0.64 o 
  -5  -7   9        3.56        2.80      0.54 o 
  -4  -7   9       16.70       18.74      0.84 o 
   1  -7   9       14.55       15.36      1.09 o 
   2  -7   9       19.98       18.21      1.40 o 
   3  -7   9        1.20        0.67      0.71 o 
  -6  -6   9        9.84       13.90      1.48 o 
  -5  -6   9        5.10        5.60      1.18 o 
  -4  -6   9       62.98       69.55      2.35 o 
  -1  -6   9        1.09        1.69      0.69 o 
   0  -6   9        5.37        5.28      0.53 o 
   1  -6   9       30.41       31.58      1.32 o 
   2  -6   9        5.60        5.49      0.73 o 
   3  -6   9        0.22       -0.13      0.63 o 
   4  -6   9        2.69        2.81      1.29 o 
  -6  -5   9        6.34        4.18      0.88 o 
  -5  -5   9        7.96        7.59      0.97 o 
  -4  -5   9       47.24       52.52      1.46 o 
  -3  -5   9       42.89       44.54      1.19 o 
  -2  -5   9        9.47        9.86      0.91 o 
  -1  -5   9       36.07       35.54      1.19 o 
   0  -5   9        8.49        8.30      0.66 o 
   1  -5   9      132.72      125.86      3.24 o 
   2  -5   9       16.74       18.03      1.08 o 
   3  -5   9       24.41       24.88      1.37 o 
   4  -5   9        6.69        7.16      1.47 o 
  -6  -4   9        4.02        4.76      1.36 o 
  -5  -4   9        0.37       -0.76      0.65 o 
  -4  -4   9       35.23       40.40      1.29 o 
  -3  -4   9        5.88        6.74      0.64 o 
  -2  -4   9        6.75        7.80      0.34 o 
  -1  -4   9        6.38        7.59      0.51 o 
   0  -4   9       49.16       48.44      1.91 o 
   1  -4   9       11.00        9.48      0.80 o 
   2  -4   9      102.47      106.74      4.21 o 
   3  -4   9       26.42       29.11      2.24 o 
   4  -4   9        5.94        6.62      1.36 o 
   5  -4   9        7.57        9.02      1.74 o 
  -7  -3   9        4.43        6.38      1.64 o 
  -6  -3   9        4.01        3.66      1.19 o 
  -5  -3   9        7.08        6.98      0.87 o 
  -4  -3   9        6.16        4.53      0.46 o 
  -3  -3   9       40.87       43.17      1.10 o 
  -2  -3   9       72.04       73.02      1.28 o 
  -1  -3   9       93.23       90.74      1.34 o 
   0  -3   9       92.64       86.98      1.93 o 
   1  -3   9       83.01       75.76      1.75 o 
   2  -3   9       21.12       22.33      1.18 o 
   3  -3   9      105.76      107.79      4.59 o 
   4  -3   9        4.66        3.69      1.17 o 
   5  -3   9        0.63        1.16      1.10 o 
  -7  -2   9        0.94        1.60      1.24 o 
  -6  -2   9        0.37       -0.02      0.83 o 
  -5  -2   9       11.78       12.18      1.01 o 
  -4  -2   9       26.07       24.01      0.86 o 
  -3  -2   9        1.12        0.46      0.26 o 
  -2  -2   9       50.42       52.51      1.04 o 
  -1  -2   9       14.30       12.48      0.43 o 
   0  -2   9      168.11      173.42      2.49 o 
   1  -2   9       64.78       69.07      1.65 o 
   2  -2   9      123.63      116.78      4.90 o 
   3  -2   9       37.75       40.92      2.59 o 
   4  -2   9       18.56       18.04      1.86 o 
   5  -2   9       10.27       10.69      1.62 o 
  -7  -1   9        6.16        8.05      1.64 o 
  -6  -1   9        3.01        2.36      1.03 o 
  -5  -1   9        4.29        3.81      0.73 o 
  -4  -1   9        3.79        2.87      0.41 o 
  -3  -1   9      447.58      424.48      5.74 o 
  -2  -1   9       99.16       99.79      1.66 o 
  -1  -1   9       63.96       61.09      1.04 o 
   0  -1   9       98.70       98.39      1.88 o 
   1  -1   9       42.41       39.95      0.88 o 
   2  -1   9       77.69       75.78      3.39 o 
   3  -1   9       51.52       59.54      2.98 o 
   4  -1   9       11.06       10.09      1.47 o 
   5  -1   9        3.66        4.09      1.29 o 
  -7   0   9        5.14        6.24      1.45 o 
  -6   0   9        0.78        1.16      0.95 o 
  -5   0   9        2.13        2.32      0.57 o 
  -4   0   9       59.81       54.38      1.27 o 
  -3   0   9        4.78        4.35      0.33 o 
  -2   0   9      284.30      281.96      3.58 o 
  -1   0   9        4.90        4.56      0.28 o 
   0   0   9      206.77      211.91      3.02 o 
   1   0   9      105.09      109.88      1.74 o 
   2   0   9       89.73       82.27      1.38 o 
   3   0   9       10.48       13.12      0.95 o 
   4   0   9       20.23       17.19      1.74 o 
   5   0   9       16.72       18.04      1.88 o 
  -7   1   9        6.24        9.16      1.57 o 
  -6   1   9        2.98        2.76      0.66 o 
  -5   1   9        3.94        3.28      0.53 o 
  -4   1   9        3.96        2.85      0.43 o 
  -3   1   9      449.65      427.88      5.76 o 
  -2   1   9       99.88      103.21      1.54 o 
  -1   1   9       64.03       61.93      1.41 o 
   0   1   9       99.11      100.38      1.49 o 
   1   1   9       43.21       40.95      0.81 o 
   2   1   9       78.09       76.25      1.36 o 
   3   1   9       51.26       52.66      1.19 o 
   4   1   9       11.04        8.14      1.31 o 
   5   1   9        3.67        3.38      1.16 o 
  -7   2   9        0.93        0.97      1.14 o 
  -6   2   9        0.46        0.40      0.48 o 
  -5   2   9       11.88       13.19      0.83 o 
  -4   2   9       25.94       23.92      0.78 o 
  -3   2   9        1.02        1.11      0.28 o 
  -2   2   9       51.42       54.10      1.34 o 
  -1   2   9       13.74       12.58      0.52 o 
   0   2   9      169.08      178.13      2.37 o 
   1   2   9       65.76       69.86      1.18 o 
   2   2   9      122.66      122.97      2.00 o 
   3   2   9       38.57       42.21      1.11 o 
   4   2   9       18.55       17.31      0.80 o 
   5   2   9       10.41        8.88      1.41 o 
  -7   3   9        4.36        6.38      1.43 o 
  -6   3   9        3.94        2.35      0.89 o 
  -5   3   9        6.79        7.88      0.94 o 
  -4   3   9        6.18        5.49      0.52 o 
  -3   3   9       42.44       44.72      1.05 o 
  -2   3   9       72.98       73.92      1.25 o 
  -1   3   9       93.96       93.58      1.58 o 
   0   3   9       92.56       87.26      1.29 o 
   1   3   9       81.20       75.85      1.91 o 
   2   3   9       21.65       21.80      0.89 o 
   3   3   9      105.94      104.76      2.07 o 
   4   3   9        4.69        4.86      0.51 o 
   5   3   9        0.62        0.74      0.42 o 
  -6   4   9        3.79        2.49      0.80 o 
  -5   4   9        0.41       -0.51      0.59 o 
  -4   4   9       35.63       39.79      1.73 o 
  -3   4   9        5.56        5.61      0.62 o 
  -2   4   9        6.63        7.41      0.40 o 
  -1   4   9        6.29        6.21      0.41 o 
   0   4   9       49.57       53.39      1.45 o 
   1   4   9       10.55        9.90      0.66 o 
   2   4   9      101.10      104.99      2.40 o 
   3   4   9       27.23       28.23      1.33 o 
   4   4   9        6.04        5.06      0.54 o 
   5   4   9        7.54        6.56      0.67 o 
  -6   5   9        6.30        5.98      1.22 o 
  -5   5   9        8.22        9.78      1.05 o 
  -4   5   9       47.09       52.29      2.04 o 
  -3   5   9       43.76       45.54      1.82 o 
  -2   5   9        9.73        9.13      0.84 o 
  -1   5   9       37.23       34.08      1.44 o 
   0   5   9        8.22        8.13      0.78 o 
   1   5   9      130.87      120.22      3.29 o 
   2   5   9       16.19       17.29      1.35 o 
   3   5   9       24.60       22.92      2.74 o 
   4   5   9        6.50        6.38      0.86 o 
  -6   6   9        9.56       11.96      2.06 o 
  -5   6   9        5.14        4.30      0.86 o 
  -4   6   9       63.97       69.96      3.36 o 
  -3   6   9        5.38        5.56      1.04 o 
  -2   6   9       13.96       12.03      0.97 o 
  -1   6   9        1.21        2.09      0.59 o 
   0   6   9        5.84        6.25      0.92 o 
   1   6   9       29.74       31.16      1.13 o 
   2   6   9        5.29        3.83      0.90 o 
   3   6   9        0.24        0.70      0.57 o 
   4   6   9        2.72        3.05      0.76 o 
  -5   7   9        3.69        2.59      0.83 o 
  -4   7   9       16.66       16.54      1.27 o 
  -3   7   9       36.01       30.39      1.56 o 
  -2   7   9        6.19        5.08      0.80 o 
  -1   7   9        1.38        2.89      1.08 o 
   0   7   9        2.62        2.18      0.63 o 
   1   7   9       14.29       16.24      1.07 o 
   2   7   9       19.70       19.91      0.93 o 
   3   7   9        1.15        1.42      0.64 o 
  -4   8   9       18.02       18.57      1.36 o 
  -3   8   9        1.50        0.24      0.60 o 
  -2   8   9       17.05       15.55      1.35 o 
  -1   8   9       27.47       29.64      1.52 o 
   0   8   9        0.18        0.25      0.55 o 
   1   8   9        3.67        4.24      1.22 o 
   2   8   9        2.92        1.88      0.66 o 
  -3   9   9        6.33        7.08      1.00 o 
  -2   9   9       10.69       10.24      1.07 o 
  -1   9   9       32.29       38.70      1.80 o 
   0   9   9        6.65        5.73      0.84 o 
   1   9   9        2.90        4.25      0.80 o 
   2  -8  10        5.02        6.94      0.63 o 
  -5  -7  10        3.96        4.06      0.68 o 
   1  -7  10       13.95       14.48      1.14 o 
   2  -7  10       10.69       12.55      1.22 o 
   3  -7  10        6.73        7.64      1.14 o 
  -5  -6  10        8.87       11.70      0.86 o 
  -4  -6  10        8.56        8.52      0.72 o 
   0  -6  10        1.38        1.32      0.42 o 
   1  -6  10        8.05        8.76      1.16 o 
   2  -6  10        2.07        2.56      0.63 o 
   3  -6  10        1.76        1.60      0.62 o 
  -6  -5  10        6.58        7.20      0.97 o 
  -5  -5  10        9.91       12.36      0.91 o 
  -4  -5  10       28.07       29.31      1.08 o 
  -3  -5  10       36.84       40.14      1.13 o 
  -2  -5  10       12.01       11.54      0.85 o 
  -1  -5  10        8.93        8.14      0.63 o 
   0  -5  10        5.56        6.56      0.97 o 
   1  -5  10       95.00       93.32      2.67 o 
   2  -5  10       23.82       26.98      1.58 o 
   3  -5  10       10.32        9.26      1.45 o 
   4  -5  10        1.05       -0.10      1.05 o 
  -6  -4  10        6.43        5.38      1.41 o 
  -5  -4  10       20.02       23.37      1.47 o 
  -4  -4  10       16.53       19.02      0.91 o 
  -3  -4  10       20.59       21.08      1.24 o 
  -2  -4  10       50.27       50.66      0.95 o 
  -1  -4  10       41.25       39.85      1.38 o 
   0  -4  10       48.66       51.85      1.74 o 
   1  -4  10       47.32       51.34      1.82 o 
   2  -4  10       20.17       18.96      1.17 o 
   3  -4  10        0.99        1.59      1.03 o 
   4  -4  10        4.99        3.29      1.19 o 
  -6  -3  10        7.49        7.04      1.47 o 
  -5  -3  10       21.21       18.06      1.57 o 
  -4  -3  10       27.80       26.42      0.93 o 
  -3  -3  10      220.66      224.24      3.64 o 
  -2  -3  10       70.42       73.13      1.31 o 
  -1  -3  10       30.98       31.74      0.71 o 
   0  -3  10       47.48       50.65      1.37 o 
   1  -3  10      224.29      210.63      5.15 o 
   2  -3  10       11.28       10.45      1.10 o 
   3  -3  10       11.43       10.88      1.53 o 
   4  -3  10        3.71        5.67      1.40 o 
  -7  -2  10        1.12        2.71      1.34 o 
  -6  -2  10       18.07       20.78      2.12 o 
  -5  -2  10       22.80       20.21      1.93 o 
  -4  -2  10       57.26       60.95      1.43 o 
  -3  -2  10       24.75       24.01      0.73 o 
  -2  -2  10      204.17      198.34      2.88 o 
  -1  -2  10       48.57       51.94      0.94 o 
   0  -2  10       56.37       55.81      1.00 o 
   1  -2  10        1.26        0.82      0.45 o 
   2  -2  10       84.44       78.61      2.43 o 
   3  -2  10       67.71       69.29      3.57 o 
   4  -2  10        9.53        7.23      1.48 o 
   5  -2  10        0.62        1.21      1.05 o 
  -7  -1  10        1.56        0.79      1.12 o 
  -6  -1  10        5.61        4.67      1.33 o 
  -5  -1  10       44.71       41.87      1.79 o 
  -4  -1  10       17.23       18.94      0.81 o 
  -3  -1  10      180.26      170.84      2.60 o 
  -2  -1  10       23.93       24.87      0.77 o 
  -1  -1  10       56.54       54.12      0.99 o 
   0  -1  10      101.58      102.40      1.66 o 
   1  -1  10       25.06       25.71      0.83 o 
   2  -1  10       31.61       28.96      1.06 o 
   3  -1  10       29.74       25.68      2.05 o 
   4  -1  10        4.46        5.19      1.31 o 
   5  -1  10        9.78        8.97      1.59 o 
  -7   0  10        1.44        3.50      1.38 o 
  -6   0  10       16.34       14.35      1.78 o 
  -5   0  10       33.97       32.88      1.22 o 
  -4   0  10       22.27       19.51      0.70 o 
  -3   0  10      100.92       96.35      1.54 o 
  -2   0  10       63.40       69.68      1.32 o 
  -1   0  10       14.09       16.06      0.52 o 
   0   0  10        8.27        8.12      0.52 o 
   1   0  10       19.47       18.70      0.60 o 
   2   0  10       90.20       86.58      1.62 o 
   3   0  10        5.42        3.28      1.14 o 
   4   0  10        9.44        8.19      1.38 o 
   5   0  10        0.23        0.53      1.00 o 
  -7   1  10        1.58        2.90      1.34 o 
  -6   1  10        5.58        4.89      0.75 o 
  -5   1  10       44.56       38.89      1.55 o 
  -4   1  10       17.37       17.88      0.77 o 
  -3   1  10      177.46      167.56      2.39 o 
  -2   1  10       23.93       24.79      0.77 o 
  -1   1  10       56.35       55.77      1.11 o 
   0   1  10      101.42      101.98      1.56 o 
   1   1  10       24.76       25.48      0.66 o 
   2   1  10       31.23       29.91      0.90 o 
   3   1  10       30.20       29.28      0.87 o 
   4   1  10        4.36        3.33      1.14 o 
   5   1  10        9.79        9.36      1.55 o 
  -7   2  10        1.10        2.67      0.72 o 
  -6   2  10       18.31       16.03      0.99 o 
  -5   2  10       23.05       23.17      1.10 o 
  -4   2  10       56.37       55.94      1.42 o 
  -3   2  10       24.49       23.00      0.69 o 
  -2   2  10      201.29      193.44      2.93 o 
  -1   2  10       48.55       50.64      1.29 o 
   0   2  10       55.51       53.94      1.02 o 
   1   2  10        1.28        0.92      0.30 o 
   2   2  10       85.11       78.40      1.66 o 
   3   2  10       67.14       74.00      1.61 o 
   4   2  10        9.52        8.94      0.61 o 
   5   2  10        0.60        0.48      0.97 o 
  -6   3  10        7.40        8.51      1.08 o 
  -5   3  10       20.91       18.19      1.88 o 
  -4   3  10       27.40       26.23      1.26 o 
  -3   3  10      218.96      217.37      3.72 o 
  -2   3  10       70.61       74.94      1.68 o 
  -1   3  10       31.03       31.19      0.75 o 
   0   3  10       47.45       49.81      0.99 o 
   1   3  10      226.08      224.60      3.68 o 
   2   3  10       11.34       11.79      0.66 o 
   3   3  10       11.64       13.11      0.70 o 
   4   3  10        3.65        4.08      1.04 o 
  -6   4  10        6.55        5.49      1.23 o 
  -5   4  10       20.05       20.44      1.38 o 
  -4   4  10       16.89       19.24      1.44 o 
  -3   4  10       20.11       23.11      1.33 o 
  -2   4  10       49.48       46.83      1.82 o 
  -1   4  10       41.69       38.03      1.07 o 
   0   4  10       49.73       48.66      1.46 o 
   1   4  10       47.65       50.92      1.52 o 
   2   4  10       20.57       20.12      1.68 o 
   3   4  10        0.96        1.57      0.51 o 
   4   4  10        5.00        3.74      1.22 o 
  -6   5  10        6.62        8.38      1.10 o 
  -5   5  10        9.67       10.47      1.12 o 
  -4   5  10       27.75       27.13      1.55 o 
  -3   5  10       37.43       40.03      1.77 o 
  -2   5  10       12.17       10.79      0.94 o 
  -1   5  10        8.45        8.34      0.84 o 
   0   5  10        5.70        6.68      0.77 o 
   1   5  10       96.67       90.40      2.20 o 
   2   5  10       24.14       25.94      1.97 o 
   3   5  10       10.16        9.11      0.94 o 
   4   5  10        1.04        0.59      0.52 o 
  -5   6  10        9.01        8.83      1.11 o 
  -4   6  10        8.99        9.19      1.03 o 
  -3   6  10        7.82        9.30      0.99 o 
  -2   6  10        6.09        5.82      0.83 o 
  -1   6  10        5.19        3.97      0.74 o 
   0   6  10        1.59        0.15      0.52 o 
   1   6  10        8.09        7.78      0.66 o 
   2   6  10        2.03        1.58      0.63 o 
   3   6  10        1.82        2.56      0.71 o 
  -5   7  10        3.95        4.96      0.99 o 
  -4   7  10        0.23        0.04      1.14 o 
  -3   7  10        4.46        3.91      0.87 o 
  -2   7  10        0.62        0.91      1.07 o 
  -1   7  10       20.49       21.25      1.32 o 
   0   7  10        1.22        0.95      0.61 o 
   1   7  10       14.21       14.29      1.06 o 
   2   7  10       10.75       12.11      0.80 o 
   3   7  10        6.75        7.67      1.22 o 
  -4   8  10        1.63        2.17      0.82 o 
  -3   8  10        0.37        0.07      0.63 o 
  -2   8  10        2.95        1.50      0.66 o 
  -1   8  10        2.32        1.38      0.66 o 
   0   8  10        5.76        6.27      0.87 o 
   1   8  10        4.43        6.13      0.87 o 
   2   8  10        5.04        5.57      0.87 o 
  -2   9  10        0.63        1.33      0.76 o 
  -1   9  10       11.46       11.29      1.10 o 
   0   9  10        3.76        2.90      0.79 o 
   1  -8  11        6.80        8.83      0.71 o 
   0  -7  11        3.90        5.54      0.57 o 
   1  -7  11        8.10        7.24      0.91 o 
   2  -7  11       11.57       16.78      1.41 o 
  -5  -6  11        6.23        6.31      0.72 o 
  -4  -6  11        5.44        5.36      0.60 o 
  -1  -6  11       22.46       22.88      1.03 o 
   0  -6  11        2.26        1.10      0.55 o 
   1  -6  11        2.70        3.78      0.67 o 
   2  -6  11        5.17        6.00      0.82 o 
   3  -6  11        5.19        6.93      1.57 o 
  -5  -5  11        7.99        8.54      0.85 o 
  -4  -5  11       13.48       15.19      0.93 o 
  -3  -5  11        5.34        5.52      0.51 o 
  -1  -5  11       17.44       19.43      1.60 o 
   0  -5  11       20.97       20.69      1.09 o 
   1  -5  11        6.25        5.66      0.74 o 
   2  -5  11        9.55        7.35      0.85 o 
   3  -5  11        2.90        1.62      1.16 o 
  -6  -4  11        2.58        0.26      1.12 o 
  -5  -4  11        1.11        1.28      0.67 o 
  -4  -4  11       12.63        9.32      0.71 o 
  -3  -4  11       46.54       50.91      1.52 o 
  -2  -4  11        8.46        9.71      0.42 o 
  -1  -4  11       83.89       82.63      1.70 o 
   0  -4  11        1.58        0.66      1.12 o 
   1  -4  11       18.83       18.63      1.13 o 
   2  -4  11       28.93       30.75      1.51 o 
   3  -4  11        2.10        5.50      1.33 o 
   4  -4  11        1.38        1.59      1.12 o 
  -6  -3  11        3.40        1.97      1.21 o 
  -5  -3  11        7.42        8.22      1.42 o 
  -4  -3  11       71.07       78.14      2.00 o 
  -3  -3  11       49.64       45.05      1.31 o 
  -2  -3  11       57.22       56.80      1.13 o 
  -1  -3  11       21.51       23.41      0.57 o 
   0  -3  11      114.34      121.88      2.61 o 
   1  -3  11       22.07       18.25      1.65 o 
   2  -3  11       38.74       44.03      2.67 o 
   3  -3  11        8.28        7.95      1.38 o 
   4  -3  11        6.52        4.60      1.38 o 
  -6  -2  11        3.61        3.47      1.31 o 
  -5  -2  11        8.18        6.14      1.38 o 
  -4  -2  11       27.65       23.42      0.94 o 
  -3  -2  11       60.65       61.06      1.25 o 
  -2  -2  11        2.94        3.32      0.35 o 
  -1  -2  11       86.02       87.36      1.40 o 
   0  -2  11       19.99       21.40      0.59 o 
   1  -2  11       69.20       72.65      1.83 o 
   2  -2  11       34.67       34.82      2.36 o 
   3  -2  11       31.90       30.30      2.26 o 
   4  -2  11        2.51        1.97      1.17 o 
  -6  -1  11        6.70        5.07      1.38 o 
  -5  -1  11        0.18       -0.66      0.57 o 
  -4  -1  11       88.42       84.84      1.81 o 
  -3  -1  11       97.29       92.36      1.68 o 
  -2  -1  11       22.42       21.53      0.69 o 
  -1  -1  11       12.70       13.28      0.50 o 
   0  -1  11      244.35      243.92      3.47 o 
   1  -1  11       17.38       15.97      0.53 o 
   2  -1  11       14.48       11.45      1.45 o 
   3  -1  11        2.39        2.14      1.10 o 
   4  -1  11       12.76        9.40      1.50 o 
  -6   0  11        3.13        2.43      1.16 o 
  -5   0  11        3.77        1.90      1.88 o 
  -4   0  11        2.68        2.58      0.40 o 
  -3   0  11        3.53        3.22      0.34 o 
  -2   0  11        0.02       -0.32      0.22 o 
  -1   0  11       50.54       55.04      1.04 o 
   0   0  11      126.27      122.58      2.23 o 
   1   0  11      157.75      165.20      2.51 o 
   2   0  11        4.67        5.72      0.42 o 
   3   0  11      162.15      154.83      6.00 o 
   4   0  11        3.01        4.52      1.26 o 
  -6   1  11        6.58        5.73      0.81 o 
  -5   1  11        0.17        0.23      0.45 o 
  -4   1  11       88.73       78.67      1.78 o 
  -3   1  11       97.42       95.61      1.72 o 
  -2   1  11       23.05       22.58      0.65 o 
  -1   1  11       12.71       13.82      0.57 o 
   0   1  11      243.85      244.42      3.22 o 
   1   1  11       17.62       17.43      0.73 o 
   2   1  11       14.30       12.30      0.62 o 
   3   1  11        2.32        3.54      0.47 o 
   4   1  11       12.68        7.47      1.40 o 
  -6   2  11        3.65        3.32      1.15 o 
  -5   2  11        8.46        5.67      0.91 o 
  -4   2  11       27.62       22.70      1.10 o 
  -3   2  11       62.39       61.54      2.71 o 
  -2   2  11        2.91        3.59      0.35 o 
  -1   2  11       85.90       89.22      1.47 o 
   0   2  11       20.04       22.48      0.67 o 
   1   2  11       68.12       69.82      1.57 o 
   2   2  11       34.30       36.03      1.08 o 
   3   2  11       31.84       30.66      0.99 o 
   4   2  11        2.52        3.06      0.45 o 
  -6   3  11        3.31        3.27      0.90 o 
  -5   3  11        7.38        6.89      0.96 o 
  -4   3  11       71.52       76.39      2.64 o 
  -3   3  11       49.84       43.16      1.84 o 
  -2   3  11       57.76       56.45      2.04 o 
  -1   3  11       21.58       22.00      1.02 o 
   0   3  11      113.65      119.55      2.07 o 
   1   3  11       22.38       19.69      0.83 o 
   2   3  11       37.69       42.89      1.24 o 
   3   3  11        8.13        7.57      0.65 o 
   4   3  11        6.45        6.46      0.91 o 
  -6   4  11        2.60        1.49      0.83 o 
  -5   4  11        1.28        0.59      0.69 o 
  -4   4  11       12.58        8.50      0.98 o 
  -3   4  11       47.29       54.42      2.11 o 
  -2   4  11        8.43        9.33      0.94 o 
  -1   4  11       83.65       76.22      2.51 o 
   0   4  11        1.55        0.67      0.47 o 
   1   4  11       18.01       18.62      0.97 o 
   2   4  11       28.74       33.80      1.30 o 
   3   4  11        1.88        2.03      0.57 o 
   4   4  11        1.34        2.34      0.68 o 
  -5   5  11        7.95        9.77      1.28 o 
  -4   5  11       13.16       14.94      1.21 o 
  -3   5  11        5.34        7.17      0.93 o 
  -2   5  11       26.43       26.17      1.46 o 
  -1   5  11       17.54       18.98      1.93 o 
   0   5  11       20.96       18.90      1.21 o 
   1   5  11        6.36        6.38      0.98 o 
   2   5  11        9.02        7.39      0.86 o 
   3   5  11        2.86        2.53      0.98 o 
  -5   6  11        5.92        5.42      1.02 o 
  -4   6  11        5.40        4.90      0.94 o 
  -3   6  11        7.13        7.43      1.67 o 
  -2   6  11        0.64        1.00      0.61 o 
  -1   6  11       22.47       20.97      1.33 o 
   0   6  11        2.24        3.01      1.03 o 
   1   6  11        2.81        3.31      0.75 o 
   2   6  11        5.20        5.76      0.85 o 
   3   6  11        5.28        5.26      0.89 o 
  -4   7  11       12.88       14.88      2.51 o 
  -3   7  11        0.98        1.35      0.71 o 
  -2   7  11        2.17        1.55      0.68 o 
  -1   7  11        2.22        2.26      0.75 o 
   0   7  11        3.89        5.18      1.03 o 
   1   7  11        8.22        8.27      0.97 o 
   2   7  11       11.57       14.10      0.92 o 
  -3   8  11        2.35        0.63      1.19 o 
  -2   8  11       12.92       12.07      1.17 o 
  -1   8  11       10.17       10.70      1.50 o 
   0   8  11        0.61        0.57      0.64 o 
   1   8  11        6.75        7.57      1.00 o 
   0  -7  12        3.74        3.93      0.62 o 
   1  -7  12        0.39        0.98      0.67 o 
  -4  -6  12       13.68       15.48      0.76 o 
  -1  -6  12        2.21        1.40      0.50 o 
   0  -6  12       11.07       14.05      1.17 o 
   1  -6  12        9.72       12.45      1.26 o 
   2  -6  12        7.83        9.19      1.24 o 
  -5  -5  12       19.89       23.05      1.27 o 
  -4  -5  12        4.75        5.42      0.69 o 
  -3  -5  12        4.87        5.49      0.48 o 
  -2  -5  12        1.69        2.22      0.52 o 
  -1  -5  12        3.84        1.73      0.50 o 
   0  -5  12        4.99        4.68      0.67 o 
   1  -5  12       23.58       26.48      1.38 o 
   2  -5  12       11.88       14.09      1.76 o 
   3  -5  12        3.35        1.95      1.28 o 
  -5  -4  12        7.13        8.46      0.98 o 
  -4  -4  12        2.00        2.99      0.54 o 
  -3  -4  12       25.37       25.25      0.97 o 
  -2  -4  12        6.01        6.08      0.38 o 
  -1  -4  12        2.48        1.49      0.51 o 
   0  -4  12       25.94       28.02      1.36 o 
   1  -4  12        2.34        1.27      0.61 o 
   2  -4  12       43.49       44.89      2.85 o 
   3  -4  12        0.35        0.05      0.95 o 
  -6  -3  12        0.38        0.43      1.05 o 
  -5  -3  12        5.10        5.79      1.17 o 
  -4  -3  12        0.82        1.82      0.84 o 
  -3  -3  12       14.59       15.41      0.62 o 
  -2  -3  12       10.04       10.35      0.49 o 
  -1  -3  12        8.85        8.39      0.38 o 
   0  -3  12       12.42       11.87      0.93 o 
   1  -3  12       44.74       44.75      1.82 o 
   2  -3  12       33.07       32.99      2.38 o 
   3  -3  12        3.67        4.24      1.28 o 
  -6  -2  12        0.31       -0.71      0.93 o 
  -5  -2  12        0.00        0.90      0.98 o 
  -4  -2  12        6.13        8.19      1.11 o 
  -3  -2  12       98.95       95.01      1.73 o 
  -2  -2  12       16.86       15.47      0.60 o 
  -1  -2  12       17.88       17.10      0.57 o 
   0  -2  12        0.99        1.74      0.27 o 
   1  -2  12       35.88       33.27      2.31 o 
   2  -2  12       31.13       30.40      2.35 o 
   3  -2  12        2.16        1.02      1.03 o 
   4  -2  12        1.39        2.81      1.19 o 
  -6  -1  12        0.20        0.50      1.03 o 
  -5  -1  12        3.66        0.33      1.00 o 
  -4  -1  12        6.30        6.08      0.57 o 
  -3  -1  12       63.35       60.67      1.29 o 
  -2  -1  12       10.01        9.95      0.77 o 
  -1  -1  12       42.41       41.60      0.99 o 
   0  -1  12       23.07       24.77      0.72 o 
   1  -1  12       20.60       18.98      0.97 o 
   2  -1  12        5.70        7.12      1.34 o 
   3  -1  12        0.43        0.88      0.98 o 
   4  -1  12        7.77        5.91      1.43 o 
  -6   0  12        0.24        1.00      1.05 o 
  -5   0  12        0.51        0.13      0.60 o 
  -4   0  12       44.73       40.20      1.41 o 
  -3   0  12      117.42      119.63      2.08 o 
  -2   0  12       15.33       13.60      0.54 o 
  -1   0  12       19.65       20.25      0.70 o 
   0   0  12        0.43        2.05      0.35 o 
   1   0  12       47.45       46.29      1.16 o 
   2   0  12        4.75        5.38      0.44 o 
   3   0  12        4.66        4.64      1.26 o 
   4   0  12        2.77        4.05      1.31 o 
  -6   1  12        0.22        0.65      0.63 o 
  -5   1  12        3.58        2.51      0.58 o 
  -4   1  12        6.38        5.34      0.67 o 
  -3   1  12       63.18       56.63      1.84 o 
  -2   1  12       10.28        9.78      0.65 o 
  -1   1  12       42.52       42.36      1.02 o 
   0   1  12       23.68       24.85      1.02 o 
   1   1  12       20.38       18.01      0.77 o 
   2   1  12        6.01        5.74      0.50 o 
   3   1  12        0.41        0.09      0.34 o 
   4   1  12        7.82        6.21      1.34 o 
  -6   2  12        0.27       -0.90      0.90 o 
  -5   2  12        0.00       -1.04      1.04 o 
  -4   2  12        6.37        6.59      0.70 o 
  -3   2  12       99.50       94.01      2.95 o 
  -2   2  12       16.59       14.34      0.86 o 
  -1   2  12       18.28       17.85      0.97 o 
   0   2  12        0.80        1.81      0.37 o 
   1   2  12       36.33       34.08      1.05 o 
   2   2  12       31.07       31.70      1.04 o 
   3   2  12        2.15        1.60      0.48 o 
   4   2  12        1.44        1.40      0.39 o 
  -6   3  12        0.38        0.83      0.74 o 
  -5   3  12        5.11        5.34      0.98 o 
  -4   3  12        0.73        1.73      0.90 o 
  -3   3  12       14.06       13.68      1.15 o 
  -2   3  12       10.39       11.06      0.99 o 
  -1   3  12        8.92        8.54      1.02 o 
   0   3  12       13.02       12.02      0.71 o 
   1   3  12       44.20       45.22      1.49 o 
   2   3  12       33.91       32.59      1.15 o 
   3   3  12        3.74        4.51      0.59 o 
  -5   4  12        7.00        9.42      1.13 o 
  -4   4  12        2.18        4.21      0.88 o 
  -3   4  12       25.68       26.06      1.97 o 
  -2   4  12        6.23        6.32      0.88 o 
  -1   4  12        2.38        0.40      0.60 o 
   0   4  12       25.22       27.16      2.96 o 
   1   4  12        2.53        3.18      0.74 o 
   2   4  12       43.67       45.50      1.56 o 
   3   4  12        0.34        1.03      0.53 o 
  -5   5  12       20.20       25.58      3.54 o 
  -4   5  12        4.57        6.80      2.28 o 
  -3   5  12        4.78        4.79      0.87 o 
  -2   5  12        1.84        2.39      0.75 o 
  -1   5  12        4.14        2.61      0.74 o 
   0   5  12        4.79        3.89      0.79 o 
   1   5  12       23.32       23.80      1.15 o 
   2   5  12       12.32       11.42      1.08 o 
   3   5  12        3.39        5.36      0.90 o 
  -4   6  12       14.04       14.93      1.30 o 
  -3   6  12        2.12        1.48      0.73 o 
  -2   6  12        2.70        2.39      0.77 o 
  -1   6  12        2.11        0.30      1.16 o 
   0   6  12       10.88       11.56      1.45 o 
   1   6  12        9.50       12.53      1.11 o 
   2   6  12        7.92        8.19      0.78 o 
  -3   7  12        4.23        4.49      0.93 o 
  -2   7  12        7.67        7.19      1.04 o 
  -1   7  12        1.98        1.69      0.74 o 
   0   7  12        3.69        4.05      0.87 o 
   1   7  12        0.43        0.67      0.72 o 
  -1   8  12        5.14        4.76      0.92 o 
   0  -7  13        0.61       -0.10      0.52 o 
  -4  -6  13        8.48        8.53      0.63 o 
  -1  -6  13        3.52        4.24      0.72 o 
   0  -6  13       16.56       17.83      1.41 o 
   1  -6  13        2.61        3.69      0.93 o 
  -4  -5  13        9.85       10.31      0.79 o 
  -3  -5  13        6.47        7.40      0.66 o 
  -2  -5  13        2.63        2.79      0.62 o 
  -1  -5  13        4.56        5.22      0.83 o 
   0  -5  13       14.32       11.63      1.08 o 
   1  -5  13        4.00        4.59      0.76 o 
   2  -5  13        1.50        2.60      1.17 o 
  -5  -4  13        8.04        8.38      1.26 o 
  -4  -4  13       25.41       25.83      1.27 o 
  -3  -4  13        9.07        9.18      0.63 o 
  -2  -4  13        7.67        7.50      0.46 o 
  -1  -4  13        3.48        3.90      1.13 o 
   0  -4  13       66.89       62.78      2.19 o 
   1  -4  13       13.48       16.93      1.16 o 
   2  -4  13       13.28       19.50      2.02 o 
  -5  -3  13        3.98        4.98      1.40 o 
  -4  -3  13       11.49        7.44      1.23 o 
  -3  -3  13       26.74       26.98      0.83 o 
  -2  -3  13        8.73        9.60      0.50 o 
  -1  -3  13        8.94        8.55      0.42 o 
   0  -3  13       12.54       11.70      0.96 o 
   1  -3  13       16.62       18.54      1.90 o 
   2  -3  13        8.17        7.09      1.40 o 
   3  -3  13        4.14        4.09      1.43 o 
  -5  -2  13        1.78        1.50      1.17 o 
  -4  -2  13       45.06       43.06      1.41 o 
  -3  -2  13        6.53        6.27      0.53 o 
  -2  -2  13       12.30       12.41      0.57 o 
  -1  -2  13        3.32        3.22      0.46 o 
   0  -2  13       41.84       40.14      0.91 o 
   1  -2  13        0.82        0.53      0.93 o 
   2  -2  13       10.64       12.38      1.69 o 
   3  -2  13        1.33        0.81      0.98 o 
  -6  -1  13        7.42        8.05      1.69 o 
  -5  -1  13        6.05        4.83      1.34 o 
  -4  -1  13       12.98       10.08      1.08 o 
  -3  -1  13       21.27       21.67      0.89 o 
  -2  -1  13        2.03        3.13      0.52 o 
  -1  -1  13        3.32        3.79      0.40 o 
   0  -1  13        4.75        5.37      0.75 o 
   1  -1  13       17.33       15.56      1.23 o 
   2  -1  13       15.13       15.24      1.74 o 
   3  -1  13        1.39        0.88      1.03 o 
  -6   0  13       12.67       13.52      1.97 o 
  -5   0  13        3.03        3.87      0.91 o 
  -4   0  13        4.38        4.10      0.63 o 
  -3   0  13        0.02       -0.53      0.36 o 
  -2   0  13       11.67       12.22      0.60 o 
  -1   0  13        4.68        4.08      0.48 o 
   0   0  13        3.16        3.33      0.42 o 
   1   0  13        0.07        0.26      0.35 o 
   2   0  13       12.85       11.61      0.56 o 
   3   0  13        0.07       -0.59      0.90 o 
  -6   1  13        7.46        7.90      1.59 o 
  -5   1  13        5.87        5.83      0.94 o 
  -4   1  13       12.88       10.94      0.87 o 
  -3   1  13       20.52       20.30      1.06 o 
  -2   1  13        1.94        2.92      0.59 o 
  -1   1  13        2.94        3.17      0.47 o 
   0   1  13        4.79        5.16      0.47 o 
   1   1  13       17.38       17.51      0.78 o 
   2   1  13       15.02       17.42      1.04 o 
   3   1  13        1.39        1.46      0.33 o 
  -5   2  13        1.73        1.74      0.83 o 
  -4   2  13       44.40       43.32      1.98 o 
  -3   2  13        6.44        4.70      0.86 o 
  -2   2  13       12.11       12.31      1.11 o 
  -1   2  13        3.31        3.96      0.62 o 
   0   2  13       41.94       38.84      1.21 o 
   1   2  13        0.81        0.46      0.41 o 
   2   2  13       10.65       11.40      1.07 o 
   3   2  13        1.31        1.39      0.46 o 
  -5   3  13        3.91        2.62      0.86 o 
  -4   3  13       11.25        7.00      1.02 o 
  -3   3  13       26.10       26.64      1.53 o 
  -2   3  13        8.69       10.17      1.15 o 
  -1   3  13        9.02        8.20      0.93 o 
   0   3  13       12.67       12.47      0.75 o 
   1   3  13       16.80       16.40      0.96 o 
   2   3  13        8.09        6.08      0.85 o 
   3   3  13        4.16        5.02      0.64 o 
  -5   4  13        7.89        7.58      1.12 o 
  -4   4  13       25.52       30.25      1.74 o 
  -3   4  13        9.07        8.58      1.03 o 
  -2   4  13        7.60        8.59      1.02 o 
  -1   4  13        3.55        3.89      0.81 o 
   0   4  13       67.72       68.06      2.46 o 
   1   4  13       13.57       14.76      0.95 o 
   2   4  13       13.08       14.14      0.96 o 
  -4   5  13        9.69        8.22      1.10 o 
  -3   5  13        6.43        7.95      1.04 o 
  -2   5  13        2.66        3.86      0.85 o 
  -1   5  13        4.80        6.23      0.95 o 
   0   5  13       14.42       12.52      1.16 o 
   1   5  13        4.06        4.82      0.72 o 
   2   5  13        1.50        2.06      0.78 o 
  -4   6  13        8.68        7.80      1.16 o 
  -3   6  13        0.41       -0.33      0.71 o 
  -2   6  13       16.29       18.78      1.39 o 
  -1   6  13        3.55        4.01      0.86 o 
   0   6  13       16.86       21.25      1.44 o 
   1   6  13        2.65        3.53      0.85 o 
  -2   7  13        0.02       -0.29      1.08 o 
  -1   7  13        5.32        5.41      0.97 o 
   0   7  13        0.61        1.95      0.82 o 
  -1  -6  14        8.51        9.21      0.98 o 
   0  -6  14        2.91        4.57      0.93 o 
  -4  -5  14        2.20        3.15      0.56 o 
  -2  -5  14       16.03       16.12      1.19 o 
  -1  -5  14        1.80        2.00      0.74 o 
   0  -5  14        3.86        5.09      1.00 o 
   1  -5  14       10.64       12.63      1.12 o 
  -4  -4  14        3.16        2.15      0.59 o 
  -3  -4  14        9.79        9.71      0.57 o 
  -2  -4  14        5.48        6.04      0.93 o 
  -1  -4  14       21.86       24.07      1.91 o 
   0  -4  14        5.29        4.73      0.66 o 
   1  -4  14        7.55        6.05      1.43 o 
  -5  -3  14        0.78        1.05      1.21 o 
  -4  -3  14        9.80        8.76      1.28 o 
  -3  -3  14        1.82        1.95      0.46 o 
  -2  -3  14       17.34       17.33      0.70 o 
  -1  -3  14        0.12       -0.71      0.59 o 
   0  -3  14       12.47       12.11      1.13 o 
   1  -3  14        8.70       10.86      1.55 o 
   2  -3  14        0.31       -1.10      0.88 o 
  -5  -2  14       11.94       12.33      1.88 o 
  -4  -2  14       16.52       15.13      0.91 o 
  -3  -2  14        7.62        8.14      0.73 o 
  -2  -2  14        5.92        6.64      0.48 o 
  -1  -2  14       36.15       37.28      1.02 o 
   0  -2  14       11.57       12.92      1.12 o 
   1  -2  14        1.33        1.55      1.03 o 
   2  -2  14        3.72        6.02      1.47 o 
  -5  -1  14        0.83        1.66      1.19 o 
  -4  -1  14        4.63        4.13      0.64 o 
  -3  -1  14        3.13        3.45      0.50 o 
  -2  -1  14        6.51        6.88      0.52 o 
  -1  -1  14       17.28       17.94      0.78 o 
   0  -1  14       21.64       23.99      1.11 o 
   1  -1  14        3.39        5.62      1.29 o 
   2  -1  14       28.41       29.49      2.40 o 
  -5   0  14        6.15        4.86      1.45 o 
  -4   0  14       11.91       10.62      0.86 o 
  -3   0  14        0.47        0.05      0.40 o 
  -2   0  14        8.87       10.53      0.90 o 
  -1   0  14       42.62       37.46      1.15 o 
   0   0  14        1.73        1.27      0.37 o 
   1   0  14        9.09        9.22      0.70 o 
   2   0  14        2.29        1.64      1.12 o 
  -5   1  14        0.84        0.15      0.52 o 
  -4   1  14        4.93        4.90      0.95 o 
  -3   1  14        3.12        4.40      0.88 o 
  -2   1  14        6.47        5.56      0.71 o 
  -1   1  14       17.33       16.72      1.11 o 
   0   1  14       21.43       22.64      0.83 o 
   1   1  14        3.33        2.33      0.52 o 
   2   1  14       28.48       32.66      1.13 o 
  -5   2  14       12.11       12.90      1.32 o 
  -4   2  14       16.60       14.17      1.26 o 
  -3   2  14        7.98        8.56      1.56 o 
  -2   2  14        5.95        5.44      0.94 o 
  -1   2  14       35.85       35.57      1.40 o 
   0   2  14       11.77       12.34      0.78 o 
   1   2  14        1.19        0.89      0.45 o 
   2   2  14        3.59        4.74      0.61 o 
  -5   3  14        0.79       -0.11      0.94 o 
  -4   3  14       10.21        9.71      1.16 o 
  -3   3  14        1.80        1.55      0.77 o 
  -2   3  14       17.29       17.30      3.55 o 
  -1   3  14        0.12       -0.38      0.60 o 
   0   3  14       11.93       14.32      1.24 o 
   1   3  14        8.62        9.45      0.86 o 
   2   3  14        0.30        0.00      0.90 o 
  -4   4  14        3.19        2.91      0.89 o 
  -3   4  14        9.90        9.03      1.10 o 
  -2   4  14        5.54        5.93      0.94 o 
  -1   4  14       21.68       22.57      1.72 o 
   0   4  14        5.37        5.97      0.94 o 
   1   4  14        7.21        5.47      0.76 o 
  -4   5  14        2.23        1.61      0.91 o 
  -3   5  14        0.83        0.88      0.81 o 
  -2   5  14       16.02       13.63      1.27 o 
  -1   5  14        1.77        1.90      0.77 o 
   0   5  14        3.66        3.87      0.90 o 
   1   5  14       10.67       12.42      0.99 o 
  -2   6  14        2.08        1.68      2.02 o 
  -1   6  14        8.49        9.65      1.69 o 
   0   6  14        2.99        3.61      0.94 o 
  -2  -5  15        4.15        5.14      0.84 o 
  -1  -5  15        2.06        2.76      0.83 o 
  -3  -4  15        1.09        0.96      0.37 o 
  -2  -4  15        0.90        0.38      0.69 o 
  -1  -4  15        0.07        1.17      0.78 o 
   0  -4  15       12.78       15.21      1.31 o 
  -4  -3  15       13.05       12.19      1.43 o 
  -3  -3  15        2.18        2.11      0.48 o 
  -2  -3  15        0.58        0.58      0.35 o 
  -1  -3  15        1.20        1.44      0.65 o 
   0  -3  15        5.80        6.26      0.94 o 
   1  -3  15       19.08       15.74      1.91 o 
  -4  -2  15        9.26       10.73      0.83 o 
  -3  -2  15        2.56        2.10      0.44 o 
  -2  -2  15        2.57        2.00      0.42 o 
  -1  -2  15        2.23        2.97      0.47 o 
   0  -2  15        3.25        3.38      0.82 o 
   1  -2  15        3.54        3.59      1.24 o 
  -4  -1  15       25.74       26.66      2.36 o 
  -3  -1  15        2.74        1.99      0.50 o 
  -2  -1  15        1.52        1.69      0.62 o 
  -1  -1  15        6.40        6.26      0.63 o 
   0  -1  15       12.84       12.13      0.63 o 
   1  -1  15        1.36        0.10      1.03 o 
  -4   0  15       16.57       18.66      1.21 o 
  -3   0  15        0.82        0.66      0.93 o 
  -2   0  15        4.58        3.69      0.65 o 
  -1   0  15        0.90        1.22      0.45 o 
   0   0  15        0.52        0.48      0.39 o 
   1   0  15        0.30       -0.16      0.51 o 
   2   0  15        2.92        4.41      1.33 o 
  -4   1  15       25.81       27.82      1.98 o 
  -3   1  15        2.67        3.02      0.84 o 
  -2   1  15        1.59        1.22      0.72 o 
  -1   1  15        6.51        5.67      0.73 o 
   0   1  15       12.82       13.18      0.80 o 
   1   1  15        1.35        1.88      0.52 o 
  -4   2  15        9.12       10.05      1.20 o 
  -3   2  15        2.67        2.50      1.85 o 
  -2   2  15        2.63        2.29      0.82 o 
  -1   2  15        2.41        3.51      0.84 o 
   0   2  15        3.29        3.77      0.60 o 
   1   2  15        3.74        2.40      0.73 o 
  -4   3  15       13.12       13.06      1.34 o 
  -3   3  15        2.13        0.27      0.73 o 
  -2   3  15        0.55        1.11      0.76 o 
  -1   3  15        1.21        2.58      1.30 o 
   0   3  15        5.82        7.11      1.05 o 
   1   3  15       19.16       20.06      1.00 o 
  -3   4  15        1.13        0.21      0.78 o 
  -2   4  15        0.98        0.84      0.85 o 
  -1   4  15        0.05       -0.94      0.70 o 
   0   4  15       12.76       19.18      1.47 o 
  -2   5  15        4.01        3.27      0.93 o 
  -1   5  15        2.01        3.06      0.95 o 
  -2  -3  16        0.85        0.97      0.38 o 
  -1  -3  16       21.52       20.43      2.12 o 
  -3  -2  16        0.34        0.68      1.05 o 
  -2  -2  16        3.74        3.24      0.55 o 
  -1  -2  16        6.27        6.29      0.54 o 
   0  -2  16        5.19        6.99      1.05 o 
  -3  -1  16        2.95        4.06      0.72 o 
  -2  -1  16        0.41       -0.20      0.47 o 
  -1  -1  16        7.59        8.43      0.99 o 
   0  -1  16        0.13        0.06      0.35 o 
  -3   0  16        0.00       -0.99      0.66 o 
  -2   0  16        0.03       -0.39      0.72 o 
  -1   0  16        8.39        9.82      0.78 o 
   0   0  16        2.69        3.24      0.52 o 
  -3   1  16        2.84        2.93      0.87 o 
  -2   1  16        0.42       -0.98      0.66 o 
  -1   1  16        7.52        7.08      0.81 o 
   0   1  16        0.13       -0.52      0.51 o 
  -3   2  16        0.34        0.47      0.74 o 
  -2   2  16        3.60        2.90      0.88 o 
  -1   2  16        6.30        6.86      1.04 o 
   0   2  16        5.19        4.77      1.19 o 
  -2   3  16        0.87        0.42      0.79 o 
  -1   3  16       21.62       22.54      1.60 o 
                                                 
