# Supplementary material for: Crystal structure determination of two pyridine derivatives: 4-[(E)-2-(4-meth­oxy­phen­yl)ethen­yl]-1-methyl­pyridin-1-ium hexa­fluoro-λ6-phosphane and 4-{(E)-2-[4-(di­methyl­amino)­phen­yl]ethen­yl}-1-phenyl-1λ5-pyridin-1-ylium hexa­fluoro-λ6-phosphane
Source: Acta Crystallogr E Crystallogr Commun. 2019 Jan 31;75(Pt 2):288–91. doi: 10.1107/S2056989019001403 (PMC6362639; doi:10.1107/S2056989019001403)
Supplement: Supplementary file 3 [file e-75-00288-IIsup3.hkl]

# 
# h,k,l, Fc-squared, Fo-squared, sigma(Fo-squared) and status flag 
# 
data_II
_shelx_title ' DAP in Cc' 
_shelx_refln_list_code          4 
_shelx_F_calc_maximum      261.68 
_exptl_crystal_F_000       920.00 
_reflns_d_resolution_high  0.8107 
 
loop_ 
 _symmetry_equiv_pos_as_xyz 
 'x, y, z' 
 'x, -y, z+1/2' 
 'x+1/2, y+1/2, z' 
 'x+1/2, -y+1/2, z+1/2' 
 
_cell_length_a    19.4596 
_cell_length_b    10.7416 
_cell_length_c    11.9654 
_cell_angle_alpha  90.000 
_cell_angle_beta  125.864 
_cell_angle_gamma  90.000 
 
_shelx_F_squared_multiplier     1.000 
 
loop_ 
 _refln_index_h 
 _refln_index_k 
 _refln_index_l 
 _refln_F_squared_calc 
 _refln_F_squared_meas 
 _refln_F_squared_sigma 
 _refln_observed_status 
   8   0 -14        7.42       -7.45     10.84 o 
  10   0 -14        8.52        4.07     10.84 o 
  12   0 -14        2.20       -1.36      9.49 o 
  14   0 -14       16.59       19.65      8.81 o 
   9   1 -14       12.28        8.47      8.63 o 
  11   1 -14       27.01       27.37      8.59 o 
  13   1 -14       32.89       39.78      8.10 o 
  15   1 -14        2.97        6.10      5.27 o 
   8   2 -14       27.38       34.28     10.51 o 
  10   2 -14        9.18       11.27      7.81 o 
  12   2 -14       13.82        8.13      7.14 o 
  14   2 -14        1.65       -3.89      5.50 o 
  16   2 -14        1.30       -2.71      8.13 o 
  11   3 -14       18.31       22.14      8.59 o 
  13   3 -14        3.55        2.27      6.84 o 
  15   3 -14        2.09       -4.07      9.49 o 
  17   3 -14        3.99       13.55      9.49 o 
  12   4 -14       20.82       24.29      8.78 o 
  14   4 -14        3.34       -2.03     10.17 o 
   5   1 -13       17.13       13.95      9.74 o 
   7   1 -13       50.09       50.49     10.77 o 
   9   1 -13        6.50       11.46      7.81 o 
  11   1 -13        4.43        1.62      6.66 o 
  13   1 -13       32.05       28.81      7.45 o 
  15   1 -13        2.61        1.96      4.53 o 
   4   2 -13        3.73        8.07     10.03 o 
   6   2 -13        2.34       -4.74      8.15 o 
   8   2 -13       27.92       38.87     10.29 o 
  10   2 -13       33.17       42.78      9.34 o 
  12   2 -13        1.80       -1.02     10.50 o 
  14   2 -13       14.84       22.62      6.01 o 
  16   2 -13        7.41        6.78      7.45 o 
   5   3 -13        8.52        9.83      9.81 o 
   7   3 -13      114.33      151.99     15.31 o 
   9   3 -13      154.86      212.17     15.81 o 
  11   3 -13       23.43       32.99      8.78 o 
  13   3 -13        9.19       11.07      6.35 o 
  15   3 -13       17.87       23.04     10.17 o 
  17   3 -13       10.08        3.39      8.13 o 
   6   4 -13        7.83       -0.97      9.34 o 
   8   4 -13       26.23       29.41     10.29 o 
  10   4 -13       21.75       29.64      9.07 o 
  12   4 -13        4.69       -1.58      6.46 o 
  14   4 -13       13.96       16.50      6.64 o 
  16   4 -13        1.31        5.42      8.81 o 
  18   4 -13       13.97       11.52      9.49 o 
   7   5 -13        3.01        2.71     14.23 o 
   9   5 -13       24.82       34.56     15.59 o 
  11   5 -13       22.92       21.01     12.88 o 
  13   5 -13        5.26        3.98      7.32 o 
  15   5 -13       12.80       21.01     12.20 o 
  17   5 -13        4.02       -4.07     10.17 o 
  10   6 -13        7.84        6.80      8.59 o 
  12   6 -13        8.79       20.33     13.55 o 
  14   6 -13        3.79       12.20     13.55 o 
   2   0 -12      113.29      128.08     21.69 o 
   4   0 -12       19.05       25.75     13.55 o 
   6   0 -12        9.21       15.59     11.52 o 
   8   0 -12      129.10      137.57     17.62 o 
  10   0 -12       79.96       59.64     12.20 o 
  12   0 -12       11.78        7.45      7.45 o 
  14   0 -12       99.24      105.04     11.52 o 
   1   1 -12       37.67       32.53     11.50 o 
   3   1 -12       21.94       22.02     10.06 o 
   5   1 -12       21.20       22.40     12.20 o 
   7   1 -12      151.72      170.87     14.61 o 
   9   1 -12      110.76      107.10     11.25 o 
  11   1 -12       24.11       17.41      7.12 o 
  13   1 -12        5.83        5.55      5.01 o 
  15   1 -12       63.07       46.95      5.69 o 
   2   2 -12       14.42        5.55     11.52 o 
   4   2 -12        3.31       -5.40      8.38 o 
   6   2 -12        0.23       -3.21      7.42 o 
   8   2 -12       68.17       79.43     11.02 o 
  10   2 -12       33.87       43.18      8.29 o 
  12   2 -12      117.67      161.58     10.23 o 
  14   2 -12       71.03       87.74      8.13 o 
  16   2 -12        8.22       10.17      7.45 o 
   1   3 -12        5.95        1.85     10.51 o 
   3   3 -12        2.47       -5.83      8.95 o 
   5   3 -12        5.00       -2.80      7.00 o 
   7   3 -12        9.90       15.59     12.20 o 
   9   3 -12      208.78      253.58     15.33 o 
  11   3 -12       12.80       21.64      8.47 o 
  13   3 -12      143.09      140.52     23.04 o 
  15   3 -12        8.01       15.59      8.81 o 
  17   3 -12        2.69        4.74      7.45 o 
   2   4 -12        0.82       -5.42     10.84 o 
   4   4 -12       17.66        8.13     13.55 o 
   6   4 -12       27.22       29.82     14.23 o 
   8   4 -12        2.49       16.94     12.20 o 
  10   4 -12      190.52      262.94     22.36 o 
  12   4 -12       10.69       10.65      6.51 o 
  14   4 -12        2.42        5.07      5.13 o 
  16   4 -12       12.30        4.74      8.81 o 
  18   4 -12        5.10       17.62      8.81 o 
   3   5 -12        2.32       13.51     10.29 o 
   5   5 -12       48.99       72.84     12.69 o 
   7   5 -12       79.48      113.81     22.70 o 
   9   5 -12        2.44       -4.40      7.67 o 
  11   5 -12        6.12        8.86      7.00 o 
  13   5 -12       22.48       44.73     14.23 o 
  15   5 -12       26.81       21.69     10.17 o 
  17   5 -12       24.51       28.46     10.84 o 
  19   5 -12        5.64        1.36      9.49 o 
   6   6 -12       23.04       31.73     13.89 o 
   8   6 -12       24.74       48.86     11.02 o 
  10   6 -12       71.17       85.88     11.67 o 
  12   6 -12       25.08       35.19      8.13 o 
  14   6 -12        9.49       17.25      6.88 o 
  16   6 -12       40.50       58.96     14.23 o 
  18   6 -12       14.51       29.14     12.88 o 
   7   7 -12        2.68        8.24      9.34 o 
   9   7 -12        4.25       -1.46      9.07 o 
  11   7 -12       18.47       11.95      8.59 o 
  13   7 -12       17.81       16.13     14.23 o 
  15   7 -12       17.75       17.62     14.91 o 
  -1   1 -11        1.60        7.81      9.68 o 
   1   1 -11       44.82       46.93     12.67 o 
   3   1 -11        4.82       -4.91      7.90 o 
   5   1 -11       19.22       30.79      8.86 o 
   7   1 -11       29.05       28.18      8.10 o 
   9   1 -11       40.69       62.03      8.78 o 
  11   1 -11      117.13      115.85      9.34 o 
  13   1 -11       64.75       57.70      6.66 o 
  15   1 -11       33.60       35.29      4.38 o 
  -2   2 -11        2.84        8.36     13.99 o 
   0   2 -11       19.45       31.64     15.12 o 
   2   2 -11       70.72       79.60     12.69 o 
   4   2 -11      107.71      114.50     12.91 o 
   6   2 -11       77.88       65.83     10.29 o 
   8   2 -11      197.83      218.56     13.90 o 
  10   2 -11      395.06      390.64     15.24 o 
  12   2 -11        6.02        3.19      4.88 o 
  14   2 -11       64.32       67.81      6.14 o 
  16   2 -11       85.12       96.91     10.84 o 
  -1   3 -11       15.87       31.29     12.52 o 
   1   3 -11       13.66       46.30     11.93 o 
   3   3 -11       22.66       21.69     11.52 o 
   5   3 -11       40.81       29.82     13.55 o 
   7   3 -11       77.19       95.55     16.94 o 
   9   3 -11       71.80       86.07     14.91 o 
  11   3 -11       35.95       38.56      7.49 o 
  13   3 -11        7.46        8.01      6.78 o 
  15   3 -11       58.55       92.16     12.20 o 
  17   3 -11       15.69       19.65      7.45 o 
  19   3 -11       25.98       34.56      8.13 o 
   0   4 -11       20.22       55.11     15.70 o 
   2   4 -11       17.60       21.04     10.03 o 
   4   4 -11       21.24        4.41      8.38 o 
   6   4 -11       21.78       27.45      9.58 o 
   8   4 -11      145.05      178.31     22.02 o 
  10   4 -11      180.40      210.76     12.83 o 
  12   4 -11      303.31      333.42     21.69 o 
  14   4 -11       34.87       44.56      7.12 o 
  16   4 -11        5.07        8.81      8.13 o 
  18   4 -11        6.01       -4.74      7.45 o 
  20   4 -11        1.81        2.03      7.45 o 
   1   5 -11        1.15       -0.69      9.55 o 
   3   5 -11       15.75        7.40      9.34 o 
   5   5 -11        3.81       -4.53      8.38 o 
   7   5 -11       98.34      115.33     18.30 o 
   9   5 -11        9.83       18.51      7.27 o 
  11   5 -11       54.38       76.89      9.76 o 
  13   5 -11       36.62       24.53     10.17 o 
  15   5 -11        9.90        5.42      9.49 o 
  17   5 -11       14.92       20.33     10.17 o 
  19   5 -11        3.30        6.78      8.81 o 
  21   5 -11        3.59        7.45      8.81 o 
   2   6 -11        5.12       -1.83      9.55 o 
   4   6 -11        3.94        3.54      8.38 o 
   6   6 -11       92.27      107.93     13.50 o 
   8   6 -11       24.86       22.40     11.86 o 
  10   6 -11       24.52       31.70      8.78 o 
  12   6 -11       10.76       34.56      7.89 o 
  14   6 -11        1.27        8.43      5.84 o 
  16   6 -11       32.98       47.44     12.20 o 
  18   6 -11       16.22       29.82     12.20 o 
  20   6 -11       13.67        8.13     10.84 o 
   3   7 -11        1.21        8.45      8.95 o 
   5   7 -11       10.00       11.97     12.54 o 
   7   7 -11       70.64       82.58     12.21 o 
   9   7 -11       12.88       18.32     13.21 o 
  11   7 -11        9.45       11.52      7.81 o 
  13   7 -11       26.93       34.89      7.89 o 
  15   7 -11        2.92        0.68     10.17 o 
  17   7 -11       25.34       50.15     15.59 o 
   6   8 -11       33.42       24.13     10.74 o 
   8   8 -11       22.07       32.40     11.25 o 
  10   8 -11        7.44       17.05      9.26 o 
  12   8 -11       39.16       53.93     10.25 o 
  14   8 -11       26.88       26.94      7.77 o 
  -4   0 -10        0.86      -11.54      7.69 o 
  -2   0 -10        7.77       14.36     11.23 o 
   0   0 -10       42.45       48.09     12.72 o 
   2   0 -10       73.80      109.35     14.92 o 
   4   0 -10      660.39      795.59     33.21 o 
   6   0 -10      202.01      259.55     20.33 o 
   8   0 -10      298.17      308.34     18.98 o 
  10   0 -10      595.21      582.13     21.69 o 
  12   0 -10      182.77      182.30     12.20 o 
  14   0 -10      197.79      222.28     10.17 o 
  -3   1 -10       17.99        6.43      8.89 o 
  -1   1 -10       28.60       48.18      8.83 o 
   1   1 -10       38.11       46.19      8.72 o 
   3   1 -10      313.32      406.74     20.05 o 
   5   1 -10       78.38       85.00     10.29 o 
   7   1 -10      207.51      217.91     11.95 o 
   9   1 -10       23.75       17.10      5.86 o 
  11   1 -10       15.11       14.36      5.01 o 
  13   1 -10      167.70      187.17      7.81 o 
  15   1 -10      226.83      262.94     11.52 o 
  -4   2 -10       12.47       10.39      8.88 o 
  -2   2 -10       14.05       19.68      7.96 o 
   0   2 -10       15.47       17.02      8.59 o 
   2   2 -10       13.04       18.90     10.72 o 
   4   2 -10       19.13        6.78     10.84 o 
   6   2 -10       33.03       25.69      7.62 o 
   8   2 -10      154.63      156.83     11.25 o 
  10   2 -10      285.88      329.32     12.83 o 
  12   2 -10      216.03      278.19     14.57 o 
  14   2 -10      248.87      271.80      7.12 o 
  16   2 -10      149.87      164.00     12.20 o 
  18   2 -10       32.05       22.36      6.10 o 
  -3   3 -10        8.47       19.44      9.98 o 
  -1   3 -10        7.25       19.57     10.07 o 
   1   3 -10       15.91       28.55      9.59 o 
   3   3 -10        4.49       13.01     13.13 o 
   5   3 -10        7.63        2.17      5.86 o 
   7   3 -10       65.22       78.23      9.74 o 
   9   3 -10        9.29       16.26      9.49 o 
  11   3 -10      605.07      620.90     15.96 o 
  13   3 -10       13.29       10.06      4.10 o 
  15   3 -10      111.70      103.01     12.20 o 
  17   3 -10       19.90       21.01      8.13 o 
  19   3 -10        7.27       11.52      6.78 o 
  -2   4 -10       52.52       55.18     12.52 o 
   0   4 -10       25.03       40.78     12.91 o 
   2   4 -10       42.91       52.65     10.77 o 
   4   4 -10       14.91        4.60      7.90 o 
   6   4 -10       23.15       16.14      7.90 o 
   8   4 -10      313.37      369.97     16.00 o 
  10   4 -10        6.42       13.46      6.51 o 
  12   4 -10      114.72      110.79      8.77 o 
  14   4 -10       55.02       63.84      5.51 o 
  16   4 -10       36.71       31.17      9.49 o 
  18   4 -10       13.13       15.59      8.13 o 
  20   4 -10        5.50        6.78      7.45 o 
  -1   5 -10       11.03       12.67     20.97 o 
   1   5 -10       10.26       12.10     12.44 o 
   3   5 -10       18.02       19.52      8.38 o 
   5   5 -10       96.27       76.38      9.45 o 
   7   5 -10       78.16       64.68      9.34 o 
   9   5 -10       48.68       46.02      8.29 o 
  11   5 -10      200.01      285.15     13.29 o 
  13   5 -10      177.87      193.11     16.94 o 
  15   5 -10        4.96       19.65      9.49 o 
  17   5 -10        9.28        8.13      9.49 o 
  19   5 -10        3.95      -11.18      7.45 o 
  21   5 -10       16.55       33.21     10.17 o 
   0   6 -10       32.14       47.00     12.67 o 
   2   6 -10        3.64       -5.22      8.78 o 
   4   6 -10       29.34       46.32      9.03 o 
   6   6 -10      238.28      329.11     18.91 o 
   8   6 -10      166.32      199.77     14.56 o 
  10   6 -10        8.78       17.62      7.14 o 
  12   6 -10       13.10       14.42      6.51 o 
  14   6 -10        4.36        3.44      6.44 o 
  16   6 -10       44.58       42.02     12.88 o 
  18   6 -10       37.82       49.47     12.88 o 
  20   6 -10       11.68       23.04     10.84 o 
   1   7 -10        2.85       -7.51      9.34 o 
   3   7 -10       16.63       36.93     10.77 o 
   5   7 -10       36.39       51.18     12.85 o 
   7   7 -10       76.96       88.00     12.21 o 
   9   7 -10       64.91       57.76      9.93 o 
  11   7 -10       65.02       54.02      9.26 o 
  13   7 -10       22.88       20.19      6.77 o 
  15   7 -10       15.32       29.82     11.52 o 
  17   7 -10       20.96       33.88     13.55 o 
  19   7 -10        5.92       18.98     12.88 o 
   2   8 -10        2.65        7.90     10.23 o 
   4   8 -10        2.69       -0.76      7.77 o 
   6   8 -10      104.75      101.42     14.91 o 
   8   8 -10       33.86       49.68     15.12 o 
  10   8 -10       48.59       56.10     13.21 o 
  12   8 -10       22.80       38.96      8.62 o 
  14   8 -10        3.22        1.22      6.45 o 
  16   8 -10       16.51       21.69     12.88 o 
   5   9 -10        5.09        8.63      8.86 o 
   7   9 -10       88.83      107.38     13.60 o 
   9   9 -10       24.37       37.78     17.62 o 
  11   9 -10        1.60       -5.87      7.27 o 
  13   9 -10        8.64       12.31      8.27 o 
  15   9 -10        3.44       22.36     16.94 o 
  -5   1  -9        9.42        2.00      7.93 o 
  -3   1  -9        2.29        9.72      8.90 o 
  -1   1  -9        8.11       10.37      6.53 o 
   1   1  -9       96.02      147.02     11.33 o 
   3   1  -9      158.77      182.26     10.37 o 
   5   1  -9       45.81       66.72      8.38 o 
   7   1  -9      508.74      514.91     15.09 o 
   9   1  -9      265.18      322.25      8.06 o 
  11   1  -9      251.67      277.76      9.07 o 
  13   1  -9       64.82       90.42      3.68 o 
  15   1  -9       92.62       86.07      7.45 o 
  17   1  -9      199.67      199.24      7.45 o 
  -6   2  -9       28.44       30.32     11.23 o 
  -4   2  -9       25.40       30.41      8.81 o 
  -2   2  -9      132.84      140.92     14.53 o 
   0   2  -9      109.60      150.28     14.33 o 
   2   2  -9      171.25      222.20     20.78 o 
   4   2  -9      287.12      384.24     23.04 o 
   6   2  -9       37.66       44.05     10.84 o 
   8   2  -9      166.38      192.46     15.59 o 
  10   2  -9       39.50       39.50      5.69 o 
  12   2  -9        1.10        9.01      2.85 o 
  14   2  -9      405.26      462.85     16.94 o 
  16   2  -9      118.39      142.31     10.84 o 
  18   2  -9      104.32      110.46      9.49 o 
  -5   3  -9       32.67       33.74     20.16 o 
  -3   3  -9        5.59        3.83      7.89 o 
  -1   3  -9       13.89       25.00      8.35 o 
   1   3  -9       47.51       51.97      7.59 o 
   3   3  -9      379.80      388.05     13.01 o 
   5   3  -9      326.00      317.49     12.18 o 
   7   3  -9      177.86      198.58     11.47 o 
   9   3  -9      190.06      200.28     10.23 o 
  11   3  -9     1633.42     1936.13     42.69 o 
  13   3  -9      723.68      725.25     17.62 o 
  15   3  -9       99.52      135.54     13.55 o 
  17   3  -9       81.56       66.41     10.84 o 
  19   3  -9       22.99       31.85      8.13 o 
  -4   4  -9       32.96       32.01     13.11 o 
  -2   4  -9       68.69       72.09      9.64 o 
   0   4  -9      211.90      251.24     13.33 o 
   2   4  -9        8.01       15.46      5.65 o 
   4   4  -9       63.68       68.42      8.43 o 
   6   4  -9       48.96       49.50      7.38 o 
   8   4  -9      392.40      415.80     15.24 o 
  10   4  -9      126.38      120.06     14.91 o 
  12   4  -9       21.56       24.15      5.23 o 
  14   4  -9      200.05      269.04     18.30 o 
  16   4  -9       28.31       26.43      9.49 o 
  18   4  -9       22.16        2.03      8.13 o 
  20   4  -9       18.55       16.94      8.81 o 
  22   4  -9       13.74       14.23      9.49 o 
  -3   5  -9       24.96       17.82      9.21 o 
  -1   5  -9        0.81       17.97      7.24 o 
   1   5  -9        3.08        6.63      7.44 o 
   3   5  -9       15.66       25.42      7.52 o 
   5   5  -9       18.34       10.20     12.13 o 
   7   5  -9        9.00       14.90      9.74 o 
   9   5  -9      699.28      689.80     19.37 o 
  11   5  -9       19.02       23.34      6.14 o 
  13   5  -9      256.00      222.14      9.94 o 
  15   5  -9        5.15       -8.13      8.13 o 
  17   5  -9        4.22       -0.68      8.13 o 
  19   5  -9        6.03        0.00      8.81 o 
  21   5  -9        2.12        9.49      9.49 o 
  -4   6  -9       10.67       11.64     10.41 o 
  -2   6  -9        9.71       20.17      8.93 o 
   0   6  -9        0.39       17.19     10.96 o 
   2   6  -9       17.50       10.02      6.76 o 
   4   6  -9       30.38       38.07      8.20 o 
   6   6  -9       87.01      111.36     10.41 o 
   8   6  -9      522.71      644.49     24.12 o 
  10   6  -9       44.44       62.27      8.62 o 
  12   6  -9        2.05        3.60      6.78 o 
  14   6  -9       43.28       42.60      5.92 o 
  16   6  -9        4.35       -3.39      9.49 o 
  18   6  -9       37.08       47.44     12.88 o 
  20   6  -9       18.12       18.30     11.52 o 
  -1   7  -9       18.04        9.15     10.54 o 
   1   7  -9       34.22       41.98      9.85 o 
   3   7  -9        6.65        8.76      6.62 o 
   5   7  -9       28.43       36.10      8.83 o 
   7   7  -9       37.63       51.80      9.19 o 
   9   7  -9       23.34       10.41     14.32 o 
  11   7  -9        1.64       -3.44      8.13 o 
  13   7  -9       67.37       63.93      8.40 o 
  15   7  -9        0.66        0.99      4.71 o 
  17   7  -9       31.93       49.47     14.23 o 
  19   7  -9       20.68       31.85     12.88 o 
   0   8  -9        0.83        7.19      9.14 o 
   2   8  -9        5.09        6.65      8.25 o 
   4   8  -9       30.78       42.10      9.40 o 
   6   8  -9       40.26       59.21     13.20 o 
   8   8  -9        3.61        3.37     10.23 o 
  10   8  -9       25.54       22.21      8.47 o 
  12   8  -9      133.54      139.99     12.52 o 
  14   8  -9        5.55       11.90      7.45 o 
  16   8  -9       48.68       51.50     16.26 o 
  18   8  -9       10.16       16.26     14.23 o 
   1   9  -9       29.37       33.95     10.63 o 
   3   9  -9       11.38       14.63      9.05 o 
   5   9  -9        7.93       10.44      8.03 o 
   7   9  -9       77.28       76.61     14.38 o 
   9   9  -9       67.16       60.95     11.52 o 
  11   9  -9        9.16       14.17      8.27 o 
  13   9  -9       20.71       44.01      9.12 o 
  15   9  -9       38.39       40.62      8.90 o 
   4  10  -9        8.01       28.05     14.12 o 
   6  10  -9        5.91       19.17     14.42 o 
   8  10  -9        1.28       -4.68      7.64 o 
  10  10  -9        7.21       12.20     15.59 o 
  12  10  -9       15.93       12.56      9.26 o 
  -8   0  -8      480.20      549.28     75.56 o 
  -6   0  -8       48.93       37.44     14.26 o 
  -4   0  -8       12.37        1.58     11.52 o 
  -2   0  -8      200.37      188.88     16.11 o 
   0   0  -8      371.07      511.43     41.34 o 
   2   0  -8      425.61      594.95     21.81 o 
   4   0  -8      734.81      920.97     29.14 o 
   6   0  -8      712.30      550.23     15.52 o 
   8   0  -8      232.20      298.34      9.81 o 
  10   0  -8      262.66      393.73     13.55 o 
  12   0  -8      369.80      447.68      8.15 o 
  -7   1  -8      206.94      184.23     15.89 o 
  -5   1  -8       13.04        9.54      7.86 o 
  -3   1  -8       25.81       21.10      8.05 o 
  -1   1  -8       48.40       77.70      9.00 o 
   1   1  -8      225.28      337.18     12.27 o 
   3   1  -8      219.04      297.27     14.73 o 
   5   1  -8      744.37      893.02     19.65 o 
   7   1  -8      326.86      460.79      9.14 o 
   9   1  -8      284.37      293.07      6.69 o 
  11   1  -8      746.39      865.75     10.56 o 
  13   1  -8     1066.54      965.79     14.38 o 
  15   1  -8      251.64      218.21      8.81 o 
  17   1  -8      290.57      242.61      9.49 o 
  19   1  -8      238.58      208.73     10.17 o 
  -8   2  -8       42.07       17.91     17.03 o 
  -6   2  -8       33.83       36.50     13.54 o 
  -4   2  -8       38.99       44.70     11.14 o 
  -2   2  -8      198.94      222.50     12.90 o 
   0   2  -8      256.87      260.45     11.41 o 
   2   2  -8       23.33       33.07      5.45 o 
   4   2  -8      284.07      260.45      9.88 o 
   6   2  -8      410.39      393.34     10.55 o 
   8   2  -8      620.33      630.70     12.09 o 
  10   2  -8        5.54        9.65      2.32 o 
  12   2  -8      245.14      239.12      5.38 o 
  16   2  -8      182.96      124.69     10.17 o 
  18   2  -8      221.89      208.05     12.88 o 
  20   2  -8       13.46       14.23      6.78 o 
  -7   3  -8       15.27       -6.75     14.69 o 
  -5   3  -8       26.95       25.57     10.04 o 
  -3   3  -8        2.74       -3.33      6.57 o 
  -1   3  -8       74.25       70.74      8.07 o 
   1   3  -8       67.57       75.42      6.98 o 
   3   3  -8       40.08       38.61      5.94 o 
   5   3  -8       56.06       58.88      6.19 o 
   7   3  -8      327.30      276.25     10.17 o 
   9   3  -8      287.28      299.56      7.53 o 
  11   3  -8       53.71       52.03      3.66 o 
  13   3  -8      590.46      464.21     19.65 o 
  15   3  -8       45.18       85.39     10.84 o 
  17   3  -8      185.76      218.21     14.91 o 
  19   3  -8        6.39       14.23      8.13 o 
  21   3  -8        7.82       12.88      8.13 o 
  -6   4  -8        6.36       -2.62      9.56 o 
  -4   4  -8       60.84       83.59     10.96 o 
  -2   4  -8      109.28      130.61     10.29 o 
   0   4  -8      152.45      249.12     12.05 o 
   2   4  -8       82.67       60.07      7.05 o 
   4   4  -8       72.82       42.36      6.68 o 
   6   4  -8      124.32      104.03      8.87 o 
   8   4  -8      798.36      873.84     29.48 o 
  10   4  -8       23.40        7.37      5.13 o 
  12   4  -8       85.01      103.23     11.18 o 
  14   4  -8     1115.37     1254.38     34.56 o 
  16   4  -8       81.37       96.91     12.88 o 
  18   4  -8       16.46       14.91      8.81 o 
  20   4  -8        0.56       -1.36      8.13 o 
  22   4  -8        7.51       26.43     10.84 o 
  -5   5  -8       10.67        5.32     15.29 o 
  -3   5  -8        1.97       -3.41      9.55 o 
  -1   5  -8       21.80       34.15      7.64 o 
   1   5  -8      267.52      275.85     12.05 o 
   3   5  -8      173.71      134.39     10.52 o 
   5   5  -8      288.44      293.00     12.83 o 
   7   5  -8       65.68       77.21      7.97 o 
   9   5  -8      656.42      760.25     18.88 o 
  11   5  -8      947.34     1038.56     20.50 o 
  13   5  -8       97.36      139.57      7.58 o 
  15   5  -8      104.60      141.31     10.50 o 
  17   5  -8       24.90       18.30      9.49 o 
  19   5  -8        3.54       11.52      9.49 o 
  21   5  -8       32.30       49.47     12.88 o 
  -6   6  -8       52.02       71.71     16.00 o 
  -4   6  -8      119.87      145.38     14.82 o 
  -2   6  -8       23.19       32.69      8.62 o 
   0   6  -8       23.01       36.35      8.01 o 
   2   6  -8       51.33       33.70      8.25 o 
   4   6  -8      200.08      212.89     12.68 o 
   6   6  -8      177.68      190.45     11.47 o 
   8   6  -8      228.12      235.90     11.96 o 
  10   6  -8      104.49      123.97     12.54 o 
  12   6  -8      431.45      445.09     14.28 o 
  14   6  -8       61.64       53.79     13.55 o 
  16   6  -8       56.32       61.67     12.88 o 
  18   6  -8        6.69       17.62     11.52 o 
  20   6  -8        3.91        9.49     11.52 o 
  -5   7  -8       21.55       28.13     10.20 o 
  -3   7  -8       54.16       79.65     16.54 o 
  -1   7  -8       57.19       88.78     11.84 o 
   1   7  -8       20.15       15.78      8.49 o 
   3   7  -8       65.68       80.85     10.09 o 
   5   7  -8        1.64        0.98      6.49 o 
   7   7  -8      329.36      319.05     15.85 o 
   9   7  -8      610.82      632.51     34.45 o 
  11   7  -8      201.21      211.11     13.19 o 
  13   7  -8       36.18       32.98      6.88 o 
  15   7  -8       34.85       40.95      7.14 o 
  17   7  -8       33.15       29.14     12.88 o 
  19   7  -8       14.69       16.26     12.88 o 
  -2   8  -8       15.21       12.82      9.60 o 
   0   8  -8       26.37       34.22     10.39 o 
   2   8  -8       24.90       31.26      8.84 o 
   4   8  -8        5.92        1.87      7.31 o 
   6   8  -8       22.47       25.40      8.39 o 
   8   8  -8      111.39      115.77     11.18 o 
  10   8  -8        3.52        5.53      8.47 o 
  12   8  -8       56.09       62.71     11.52 o 
  14   8  -8       10.39       17.24      7.79 o 
  16   8  -8        0.27        2.79      5.84 o 
  18   8  -8        1.97        6.78     11.52 o 
  -1   9  -8        2.94       -4.10      9.25 o 
   1   9  -8       10.99       14.06      9.22 o 
   3   9  -8       36.84       52.51     10.73 o 
   5   9  -8       10.40       21.02      8.53 o 
   7   9  -8       11.97        9.73      7.31 o 
   9   9  -8       41.80       39.40      7.82 o 
  11   9  -8       23.35       30.63      9.26 o 
  13   9  -8       61.62       51.04      9.53 o 
  15   9  -8       19.01       14.09      7.64 o 
  17   9  -8       16.67       25.75     14.91 o 
   2  10  -8       27.16       22.53      9.98 o 
   4  10  -8       19.71       29.26      9.61 o 
   6  10  -8       12.88       18.89      8.51 o 
   8  10  -8       42.04       58.13     10.51 o 
  10  10  -8       99.66      109.61     13.15 o 
  12  10  -8       54.33       63.72     11.23 o 
  14  10  -8        5.56       12.52      8.20 o 
   7  11  -8       24.97       52.07     14.03 o 
   9  11  -8        9.81       29.04     15.47 o 
  -9   1  -7      108.34      102.55     20.74 o 
  -7   1  -7       52.89       35.07      9.15 o 
  -5   1  -7      298.51      279.65     19.76 o 
  -3   1  -7       81.11       83.27      9.67 o 
  -1   1  -7      209.27      257.62      9.00 o 
   1   1  -7      448.65      579.21     14.48 o 
   3   1  -7       25.55       44.91      5.92 o 
   5   1  -7     1419.04     1709.97     74.88 o 
   7   1  -7       86.28      117.15      4.82 o 
   9   1  -7       86.80       91.23      4.67 o 
  11   1  -7       51.63       43.98      1.83 o 
  13   1  -7        9.06       11.44      2.60 o 
  15   1  -7      504.85      506.96      9.81 o 
  17   1  -7       48.42       67.09      7.45 o 
  19   1  -7       74.11       94.88     10.17 o 
  21   1  -7       13.71       24.40      8.13 o 
 -10   2  -7       14.92        6.38     28.69 o 
  -8   2  -7      286.51      263.07     31.50 o 
  -6   2  -7       45.31       49.04     12.75 o 
  -4   2  -7       36.40       35.14      7.47 o 
  -2   2  -7      252.38      274.60     11.81 o 
   0   2  -7      199.56      262.01     10.47 o 
   2   2  -7      302.73      335.13     10.07 o 
   4   2  -7      239.14      268.39      9.28 o 
   6   2  -7      223.66      276.10      8.20 o 
   8   2  -7     1550.42     1832.00     41.60 o 
  10   2  -7      674.78      702.14      8.20 o 
  12   2  -7     1122.63     1164.26     17.73 o 
  14   2  -7     1386.36     1335.03     28.46 o 
  16   2  -7       69.34       82.00      9.49 o 
  18   2  -7      308.16      356.46     16.94 o 
  20   2  -7       19.02       35.24      9.49 o 
  22   2  -7       38.32       39.31     10.17 o 
  -9   3  -7       43.40       39.68     15.60 o 
  -7   3  -7       21.91       23.51      9.98 o 
  -5   3  -7       26.69       32.82      8.78 o 
  -3   3  -7      127.85      152.76     10.75 o 
  -1   3  -7      664.18      772.50     17.28 o 
   1   3  -7      843.58      891.11     16.83 o 
   3   3  -7      618.84      517.29     12.74 o 
   5   3  -7      464.29      463.97     10.39 o 
   7   3  -7      308.06      362.57      9.19 o 
   9   3  -7     1111.84     1145.41     15.36 o 
  11   3  -7      711.84      753.41      8.90 o 
  13   3  -7      126.57      175.52     12.88 o 
  15   3  -7      184.67      241.25     15.59 o 
  17   3  -7      255.72      269.72     16.26 o 
  19   3  -7       27.62       35.24     10.17 o 
  21   3  -7       21.62       27.78      9.49 o 
  23   3  -7       18.47       21.69     10.17 o 
  -8   4  -7        1.06       -2.99      9.91 o 
  -6   4  -7       81.44       74.89     11.08 o 
  -4   4  -7       77.82       91.71      9.62 o 
  -2   4  -7       34.91       55.59      7.28 o 
   0   4  -7      142.17      139.77      8.94 o 
   2   4  -7      183.26      183.00      6.67 o 
   4   4  -7      737.90      686.94     19.75 o 
   6   4  -7      236.82      265.53      8.40 o 
   8   4  -7     1440.73     1541.11     19.52 o 
  10   4  -7      134.84      160.61      7.77 o 
  12   4  -7     1104.14      971.56     24.17 o 
  14   4  -7      879.83      722.94     21.69 o 
  16   4  -7      223.57      233.12     17.62 o 
  18   4  -7       37.58       40.66     10.84 o 
  20   4  -7       13.46       10.17     10.17 o 
  22   4  -7       14.57       16.94     10.17 o 
  -7   5  -7       20.12        5.01      9.00 o 
  -5   5  -7       10.68       12.95      7.63 o 
  -3   5  -7       95.37      127.21     10.88 o 
  -1   5  -7       20.96       33.65      6.83 o 
   1   5  -7      130.61      170.59     11.37 o 
   3   5  -7      102.82       90.73      8.79 o 
   5   5  -7       31.91       48.59      8.58 o 
   7   5  -7       36.54       39.98      5.11 o 
   9   5  -7      322.34      321.25      9.59 o 
  11   5  -7     1022.11     1058.46     20.01 o 
  13   5  -7      127.28       97.09      6.97 o 
  15   5  -7      163.44      171.46      7.94 o 
  17   5  -7        4.36       -9.49      9.49 o 
  19   5  -7       12.11       16.94      9.49 o 
  21   5  -7       23.63       24.40     12.20 o 
  -8   6  -7        0.43       -2.45      9.26 o 
  -6   6  -7        0.07       -4.57      7.91 o 
  -4   6  -7       35.12       36.35      8.13 o 
  -2   6  -7       99.25       94.98      8.88 o 
   0   6  -7       23.57       20.53      6.06 o 
   2   6  -7       65.11       62.06      8.40 o 
   4   6  -7       65.81      110.23      9.85 o 
   6   6  -7       24.82       26.87      6.68 o 
   8   6  -7      288.88      264.02     11.56 o 
  10   6  -7      536.22      519.18     16.26 o 
  12   6  -7       24.78       18.15      6.14 o 
  14   6  -7      117.07      136.66      8.80 o 
  16   6  -7      105.51      102.50      8.20 o 
  18   6  -7        5.29       -0.68     10.84 o 
  20   6  -7       17.44       10.17     10.17 o 
  -7   7  -7       58.67       62.90     11.78 o 
  -5   7  -7       73.00       76.93     10.82 o 
  -3   7  -7       26.63       36.16      8.51 o 
  -1   7  -7        8.95       11.13      7.02 o 
   1   7  -7       61.99       88.53     10.63 o 
   3   7  -7       58.91       80.28      9.68 o 
   5   7  -7      125.05      174.95     11.09 o 
   7   7  -7       22.79       36.65      8.29 o 
   9   7  -7      364.90      384.56     26.59 o 
  11   7  -7      141.38      143.51     11.03 o 
  13   7  -7       60.80       48.67      8.13 o 
  15   7  -7        3.07       -0.40      5.51 o 
  17   7  -7       37.74       39.31      6.88 o 
  19   7  -7       10.76       10.17     11.52 o 
  -4   8  -7       19.99       29.56     10.48 o 
  -2   8  -7       31.68       42.64     10.57 o 
   0   8  -7       48.42       73.99      9.31 o 
   2   8  -7      174.43      204.90     13.96 o 
   4   8  -7      143.20      186.25     12.82 o 
   6   8  -7      133.27      167.93     11.91 o 
   8   8  -7       32.38       19.15      6.91 o 
  10   8  -7       67.40       79.32     10.40 o 
  12   8  -7      111.73      108.10     11.03 o 
  14   8  -7       15.42        5.77      6.64 o 
  16   8  -7       61.24       62.81     10.50 o 
  18   8  -7       56.18       86.07     17.62 o 
  -3   9  -7      264.36      280.89     29.24 o 
  -1   9  -7       25.92       29.33      8.47 o 
   1   9  -7        7.52       -0.99      7.94 o 
   3   9  -7       76.78       79.02     10.86 o 
   5   9  -7       23.24       29.90      8.74 o 
   7   9  -7       38.26       43.91      9.45 o 
   9   9  -7        5.34       10.19      7.25 o 
  11   9  -7       25.13       24.98      8.78 o 
  13   9  -7      147.02      155.43     13.50 o 
  15   9  -7        5.34       16.42     10.84 o 
  17   9  -7       45.28       76.51     10.77 o 
  -2  10  -7       66.36       51.72     10.97 o 
   0  10  -7       35.86       44.93      9.33 o 
   2  10  -7       92.34       97.75     12.99 o 
   4  10  -7        5.28       -0.75      8.04 o 
   6  10  -7       21.66       18.37      8.09 o 
   8  10  -7       18.46        3.75     10.46 o 
  10  10  -7       17.85       32.28      9.03 o 
  12  10  -7        3.99        4.72      7.49 o 
  14  10  -7       34.52       70.97     18.64 o 
   1  11  -7       17.64       34.41     13.29 o 
   3  11  -7       25.60       36.72     10.68 o 
   5  11  -7       12.02       30.06     12.68 o 
   7  11  -7        2.51       14.23      8.05 o 
   9  11  -7        2.76       17.14     12.66 o 
  11  11  -7        8.28       -1.08      9.12 o 
 -12   0  -6        7.41       -1.36     14.91 o 
 -10   0  -6       22.61       -0.62     22.70 o 
  -8   0  -6       52.09       40.43     11.71 o 
  -6   0  -6     1866.41     2112.20     55.62 o 
  -4   0  -6       73.41       79.08      9.71 o 
  -2   0  -6     2105.98     2017.49     36.75 o 
   0   0  -6      260.20      253.15      9.65 o 
   2   0  -6       14.57       12.88      4.71 o 
   4   0  -6       90.69       79.52      6.46 o 
   6   0  -6      499.48      674.39     13.21 o 
   8   0  -6     5698.68     6650.06     80.64 o 
  10   0  -6      254.53      339.00      7.45 o 
  12   0  -6       93.24       54.56      2.40 o 
  14   0  -6      651.08      542.93      8.38 o 
  16   0  -6        5.31        4.74      4.74 o 
  18   0  -6      939.41     1149.34     26.43 o 
  20   0  -6      151.96      226.34     14.91 o 
  22   0  -6       58.96       62.35     10.84 o 
 -11   1  -6       26.48       15.59     32.26 o 
  -9   1  -6        5.16      -11.25     11.64 o 
  -7   1  -6      389.71      367.92     14.93 o 
  -5   1  -6     1419.38     1395.63     24.30 o 
  -3   1  -6      255.48      241.80      9.88 o 
  -1   1  -6      372.08      370.71      8.87 o 
   1   1  -6      559.38      527.95     11.02 o 
   3   1  -6      167.20      131.52      5.75 o 
   5   1  -6      254.72      207.54      6.51 o 
   7   1  -6     3097.61     2916.63     25.27 o 
   9   1  -6      421.66      400.24      5.55 o 
  11   1  -6       91.51       76.99      4.05 o 
  13   1  -6       38.77       18.16      3.09 o 
  15   1  -6       91.70       77.85      2.57 o 
  17   1  -6      259.72      297.26      9.12 o 
  19   1  -6      120.09      136.07      8.47 o 
  21   1  -6       16.96       21.67      8.13 o 
  23   1  -6       32.07       22.36     10.17 o 
 -10   2  -6       12.43      -23.96     26.46 o 
  -8   2  -6       45.05       31.82      8.13 o 
  -6   2  -6      681.54      749.30     16.94 o 
  -4   2  -6        8.19        3.00      4.18 o 
  -2   2  -6      116.50      110.57      5.46 o 
   0   2  -6      478.90      415.51     11.38 o 
   2   2  -6       50.52       57.98      5.27 o 
   4   2  -6      507.42      472.04     11.26 o 
   6   2  -6      142.53       87.84      4.23 o 
   8   2  -6     1256.91     1063.11     12.96 o 
  10   2  -6       19.74        9.30      1.22 o 
  12   2  -6        8.38       36.97      5.08 o 
  14   2  -6     1416.34     1330.64     43.03 o 
  16   2  -6       16.07        9.26      4.74 o 
  18   2  -6       22.31       19.20      4.62 o 
  20   2  -6       34.32       39.40      6.01 o 
  22   2  -6       19.64        8.13     10.17 o 
 -11   3  -6        2.36        8.13     13.55 o 
  -9   3  -6       49.15       52.49     12.58 o 
  -7   3  -6       58.67       66.65      9.03 o 
  -5   3  -6       69.45       55.99      7.66 o 
  -3   3  -6       47.86       44.07      7.07 o 
  -1   3  -6      139.23      132.41      6.75 o 
   1   3  -6       85.94       90.35      4.76 o 
   3   3  -6      576.63      521.34     11.74 o 
   5   3  -6     1399.23     1181.96     15.40 o 
   7   3  -6     1205.02      943.92     11.49 o 
   9   3  -6      238.67      150.05      4.38 o 
  11   3  -6       32.83       32.12      2.16 o 
  13   3  -6        6.85       16.60      2.45 o 
  15   3  -6      872.94      886.91     20.01 o 
  17   3  -6      121.16      151.19     10.17 o 
  19   3  -6      216.51      270.16     15.59 o 
  21   3  -6        3.78       -1.36      8.81 o 
 -10   4  -6       21.75       11.63     10.99 o 
  -8   4  -6       64.55       46.79      8.92 o 
  -6   4  -6       27.98       39.33      8.11 o 
  -4   4  -6      269.76      370.35     15.10 o 
  -2   4  -6       66.51       56.97      6.97 o 
   0   4  -6       25.98       17.83      4.39 o 
   2   4  -6     1198.08     1294.50     16.60 o 
   4   4  -6      399.93      235.84      8.22 o 
   6   4  -6      965.13      793.15     12.95 o 
   8   4  -6     1186.45      999.38     14.38 o 
  10   4  -6      581.57      546.85     21.01 o 
  12   4  -6      835.75      803.92      9.97 o 
  14   4  -6      386.16      382.93     14.57 o 
  16   4  -6      681.12      695.09     14.37 o 
  18   4  -6       11.57        7.58      9.15 o 
  20   4  -6        4.69        9.49     10.84 o 
  22   4  -6       33.64       42.02     13.55 o 
  -9   5  -6       18.68       14.52      7.83 o 
  -7   5  -6       70.26      102.88     12.83 o 
  -5   5  -6        9.00       -3.89      5.75 o 
  -3   5  -6      428.13      484.25     14.62 o 
  -1   5  -6     1149.89     1253.06     20.45 o 
   1   5  -6      391.95      309.15     10.80 o 
   3   5  -6      604.63      507.71     14.70 o 
   5   5  -6      955.95      947.20     18.87 o 
   7   5  -6     1022.27      885.79     14.37 o 
   9   5  -6     1703.43     1707.72     20.65 o 
  11   5  -6      176.91      174.37      8.77 o 
  13   5  -6       52.39       59.56      6.45 o 
  15   5  -6      277.95      291.57     20.67 o 
  17   5  -6      216.50      227.76     13.55 o 
  19   5  -6       41.16       38.42      6.77 o 
  21   5  -6        3.11        0.68     10.17 o 
  -8   6  -6       28.26       33.11      9.42 o 
  -6   6  -6       19.38       18.12      8.35 o 
  -4   6  -6       49.67       46.34      8.22 o 
  -2   6  -6       73.76       86.06      7.94 o 
   0   6  -6      101.00      105.21      7.96 o 
   2   6  -6      569.63      601.91     17.49 o 
   4   6  -6      930.36     1043.18     21.83 o 
   6   6  -6      371.01      465.88     17.17 o 
   8   6  -6      615.46      687.06     16.66 o 
  10   6  -6      827.75      727.62     18.07 o 
  12   6  -6     1193.22     1257.29     40.32 o 
  14   6  -6       10.37        8.54      5.64 o 
  16   6  -6       48.38       63.20      7.39 o 
  18   6  -6       29.85       15.01      6.14 o 
  20   6  -6       12.39        8.13     12.88 o 
  -7   7  -6       65.37       66.63     14.12 o 
  -5   7  -6      198.92      213.18     18.28 o 
  -3   7  -6      337.28      361.60     15.90 o 
  -1   7  -6       30.16       38.69      6.86 o 
   1   7  -6       76.82       71.07      9.04 o 
   3   7  -6      114.39      161.85     14.35 o 
   5   7  -6      112.22      139.00     10.43 o 
   7   7  -6      118.53      141.18     10.59 o 
   9   7  -6      165.19      149.13     10.11 o 
  11   7  -6      453.70      434.65     20.33 o 
  13   7  -6      638.07      623.80     22.36 o 
  15   7  -6       48.88       64.82      8.62 o 
  17   7  -6        7.01       20.00      6.36 o 
  19   7  -6        3.93       -5.42     12.20 o 
  -6   8  -6        2.68       -6.63      6.49 o 
  -4   8  -6      151.13      157.36     15.59 o 
  -2   8  -6      314.70      308.43     16.01 o 
   0   8  -6       50.70       35.37      8.53 o 
   2   8  -6       72.02       60.04      9.09 o 
   4   8  -6      162.01      194.23     13.24 o 
   6   8  -6       83.20       91.15      9.76 o 
   8   8  -6       12.83       11.28      6.30 o 
  10   8  -6      426.41      376.04     25.75 o 
  12   8  -6       10.92        5.82      6.64 o 
  14   8  -6       22.32       15.35      7.27 o 
  16   8  -6       19.73       24.52      7.77 o 
  18   8  -6        2.41       13.51      7.14 o 
  -5   9  -6       55.56       64.00     19.41 o 
  -3   9  -6      184.71      159.89     15.85 o 
  -1   9  -6       19.96       23.18      8.31 o 
   1   9  -6      140.83      196.33     13.48 o 
   3   9  -6       72.87      116.32     12.36 o 
   5   9  -6        0.73        0.34      6.63 o 
   7   9  -6       24.77       39.47      8.83 o 
   9   9  -6       53.49       49.74      8.69 o 
  11   9  -6       97.67       79.97     10.74 o 
  13   9  -6       48.97       49.62      9.76 o 
  15   9  -6       13.81       21.52      8.27 o 
  17   9  -6        3.00        8.69      7.49 o 
  -4  10  -6        1.53      -13.40      8.93 o 
  -2  10  -6      220.38      227.40     17.80 o 
   0  10  -6       99.62      117.85     13.11 o 
   2  10  -6       44.01       62.33     10.27 o 
   4  10  -6      184.85      185.99     15.15 o 
   6  10  -6       53.02       76.59     11.29 o 
   8  10  -6       28.63       43.47      9.66 o 
  10  10  -6        7.27       12.90      7.62 o 
  12  10  -6       18.97       27.50      9.26 o 
  14  10  -6       13.98       14.87     12.20 o 
  -1  11  -6        5.16       -7.27      8.81 o 
   1  11  -6       29.38       36.52      9.94 o 
   3  11  -6       80.73       65.63     11.93 o 
   5  11  -6       38.84       48.17     11.81 o 
   7  11  -6       29.36       29.26      8.94 o 
   9  11  -6        5.94        8.25     10.99 o 
  11  11  -6       60.57       55.27     12.37 o 
  13  11  -6      127.31      149.19     15.47 o 
   4  12  -6        5.20       30.08     10.31 o 
   6  12  -6       46.71       64.71     15.57 o 
   8  12  -6       15.29       51.78     10.22 o 
 -13   1  -5        2.24       -3.80      9.55 o 
 -11   1  -5        5.76       -3.20      7.03 o 
  -9   1  -5       17.92       22.04      7.70 o 
  -7   1  -5      757.61      750.42     19.20 o 
  -5   1  -5      303.72      296.62      9.81 o 
  -3   1  -5      533.08      620.05     12.01 o 
  -1   1  -5      823.32      733.85     11.22 o 
   1   1  -5      361.71      365.24      8.46 o 
   3   1  -5      178.88      173.79      4.56 o 
   5   1  -5     1673.60     1739.51     18.00 o 
   7   1  -5     1555.21     1735.94     13.20 o 
   9   1  -5      150.34      124.02      7.45 o 
  11   1  -5      171.11       92.84      6.78 o 
  13   1  -5       11.20        2.52      1.08 o 
  15   1  -5      738.06      748.17     10.95 o 
  17   1  -5      230.22      273.26     10.51 o 
  19   1  -5       39.28       53.57      7.42 o 
  21   1  -5       20.73       25.99      6.94 o 
  23   1  -5       16.53       12.36      6.94 o 
 -12   2  -5       47.21       34.86     19.48 o 
 -10   2  -5       63.31       59.17      7.26 o 
  -8   2  -5        3.92        2.26      6.10 o 
  -6   2  -5      419.06      394.42     12.80 o 
  -4   2  -5     1208.02     1222.45     19.33 o 
  -2   2  -5     1787.16     1656.19     19.39 o 
   0   2  -5       40.09       13.45      3.02 o 
   2   2  -5      887.10      914.11     11.80 o 
   4   2  -5      467.24      431.55      7.22 o 
   6   2  -5     1239.65     1054.20     12.76 o 
   8   2  -5     1685.45     1576.71     12.42 o 
  10   2  -5      527.68      780.64     13.65 o 
  12   2  -5        9.84       25.63      2.25 o 
  14   2  -5      121.54      100.40      3.94 o 
  16   2  -5      189.32      172.36      8.62 o 
  18   2  -5      477.74      593.19     15.79 o 
  20   2  -5       18.10       31.80      7.32 o 
  22   2  -5       28.63       28.50      7.42 o 
 -13   3  -5       11.80      -12.06     16.00 o 
 -11   3  -5       52.25       27.36     14.75 o 
  -9   3  -5       18.93       25.32      7.56 o 
  -7   3  -5      211.61      229.94     11.93 o 
  -5   3  -5      167.56      220.52     10.56 o 
  -3   3  -5      425.90      414.05     11.65 o 
  -1   3  -5     1080.17      930.70     13.48 o 
   1   3  -5     1299.81     1610.02     17.44 o 
   3   3  -5      243.54      172.47      5.54 o 
   5   3  -5      903.66      881.41     10.93 o 
   7   3  -5     1052.32     1016.62     13.36 o 
   9   3  -5     2241.04     1897.61     15.70 o 
  11   3  -5      349.66      294.96      5.58 o 
  13   3  -5      829.72      812.82      9.84 o 
  15   3  -5      755.83      882.51     16.54 o 
  17   3  -5      452.66      537.70     14.78 o 
  19   3  -5       78.62       90.94      8.77 o 
  21   3  -5        1.42       -0.11      5.86 o 
 -12   4  -5       31.69        2.20     14.13 o 
 -10   4  -5       89.15       70.76      9.89 o 
  -8   4  -5       19.43       12.07      7.46 o 
  -6   4  -5      395.54      519.04     15.61 o 
  -4   4  -5       23.90       27.19      5.92 o 
  -2   4  -5      323.98      319.19     10.53 o 
   0   4  -5      547.36      438.15      9.65 o 
   2   4  -5      861.93      845.74     13.21 o 
   4   4  -5     4291.70     4607.75     38.24 o 
   6   4  -5      382.97      436.70      9.21 o 
   8   4  -5     2187.78     2142.04     21.92 o 
  10   4  -5     1332.91     1317.47     16.75 o 
  12   4  -5      160.91      164.57      5.88 o 
  14   4  -5       28.08       36.40      5.64 o 
  16   4  -5      227.87      173.60     14.57 o 
  18   4  -5       10.20        4.90      5.75 o 
  20   4  -5       17.74       27.66      9.15 o 
  22   4  -5       23.36       22.36     13.55 o 
 -11   5  -5        1.03      -11.58     10.27 o 
  -9   5  -5       75.72       70.35     10.13 o 
  -7   5  -5       50.56       58.80      8.86 o 
  -5   5  -5       83.75      100.67      8.86 o 
  -3   5  -5      229.07      209.60     10.19 o 
  -1   5  -5      174.83      169.16      8.46 o 
   1   5  -5      126.22      175.17      7.86 o 
   3   5  -5       30.94        0.54      4.83 o 
   5   5  -5      246.58      374.37      9.59 o 
   7   5  -5      214.40      224.39      7.72 o 
   9   5  -5      227.79      259.97      8.18 o 
  11   5  -5       86.30      106.88      5.77 o 
  13   5  -5      917.67      951.23     19.52 o 
  15   5  -5       61.29       85.14      8.51 o 
  17   5  -5       99.86      116.32      9.76 o 
  19   5  -5       62.77       66.82      8.51 o 
  21   5  -5        5.71        1.56      6.45 o 
 -10   6  -5       40.77       25.53     10.02 o 
  -8   6  -5       98.21       98.42     13.91 o 
  -6   6  -5       27.35       22.22      7.35 o 
  -4   6  -5      229.14      238.55     11.69 o 
  -2   6  -5      250.49      257.85     11.70 o 
   0   6  -5       62.95       70.78      6.35 o 
   2   6  -5       70.08       77.28      7.28 o 
   4   6  -5      226.94      147.69      9.03 o 
   6   6  -5       88.65       75.52      7.22 o 
   8   6  -5      206.01      170.43      7.55 o 
  10   6  -5        6.88        7.13      5.37 o 
  12   6  -5     1196.76     1203.39     23.77 o 
  14   6  -5       99.20       91.29      9.26 o 
  16   6  -5       34.60       36.72      7.64 o 
  18   6  -5       17.94       25.10      7.27 o 
  20   6  -5       30.58       31.07      8.51 o 
  -9   7  -5        6.26       -7.43     10.47 o 
  -7   7  -5       67.27       86.05     10.56 o 
  -5   7  -5       49.99       28.69      8.91 o 
  -3   7  -5       48.16       26.55      7.16 o 
  -1   7  -5      442.38      503.47     13.64 o 
   1   7  -5      680.11      849.20     20.21 o 
   3   7  -5      474.42      501.71     15.61 o 
   5   7  -5      342.82      391.54     14.09 o 
   7   7  -5      265.06      270.95     12.62 o 
   9   7  -5      485.61      469.63     16.10 o 
  11   7  -5        3.54       10.62      7.00 o 
  13   7  -5       30.18       34.17      7.64 o 
  15   7  -5       60.10       60.35      8.95 o 
  17   7  -5       89.58       74.72      9.61 o 
  19   7  -5       10.36        9.09      7.27 o 
  -8   8  -5       50.86       36.85     13.12 o 
  -6   8  -5       44.07       31.82     10.43 o 
  -4   8  -5       68.31       70.75      9.37 o 
  -2   8  -5     1497.96     1624.70     35.41 o 
   0   8  -5      216.09      266.03     14.39 o 
   2   8  -5      375.07      474.75     16.87 o 
   4   8  -5      228.05      321.78     15.02 o 
   6   8  -5      280.58      263.05     13.42 o 
   8   8  -5       26.82       10.95      6.54 o 
  10   8  -5       89.28       88.42     10.25 o 
  12   8  -5       69.85       92.77     10.90 o 
  14   8  -5       54.60       66.23      9.40 o 
  16   8  -5      118.62      110.10     11.53 o 
  18   8  -5       77.65       94.31     11.66 o 
  -7   9  -5       68.61       55.41     11.60 o 
  -5   9  -5       27.26       19.90     12.21 o 
  -3   9  -5       44.47       22.60      9.13 o 
  -1   9  -5       68.78       62.26      9.92 o 
   1   9  -5      129.89      140.43     12.42 o 
   3   9  -5      588.44      564.79     18.48 o 
   5   9  -5      101.60       57.44      9.43 o 
   7   9  -5       88.14       61.97      9.25 o 
   9   9  -5       59.06       40.56      8.77 o 
  11   9  -5       39.99       36.95      8.62 o 
  13   9  -5      292.28      295.73     16.45 o 
  15   9  -5        3.58        2.15      6.66 o 
  17   9  -5       28.45       41.32      9.53 o 
  -6  10  -5       59.84       36.20     17.70 o 
  -4  10  -5       22.33        7.35     10.37 o 
  -2  10  -5       56.08       44.75     10.05 o 
   0  10  -5      379.54      372.58     17.80 o 
   2  10  -5       14.56       11.46      6.36 o 
   4  10  -5      144.15      169.60     13.99 o 
   6  10  -5       11.45       -0.06      6.85 o 
   8  10  -5       24.11       11.78      7.58 o 
  10  10  -5       35.09       24.29      8.95 o 
  12  10  -5       40.53       58.34     10.89 o 
  14  10  -5       33.44       42.17     10.25 o 
  -3  11  -5        9.96       -3.28     12.42 o 
  -1  11  -5       22.95       16.71      9.56 o 
   1  11  -5       81.46       79.35     10.89 o 
   3  11  -5       40.80       32.42      8.35 o 
   5  11  -5       26.13       14.03     13.37 o 
   7  11  -5       14.10       21.20      8.16 o 
   9  11  -5        2.57       14.04     12.10 o 
  11  11  -5        6.14       11.80      9.74 o 
  13  11  -5        6.64       16.09     15.25 o 
   0  12  -5       17.83        5.24      8.35 o 
   2  12  -5       21.10        9.68      8.86 o 
   4  12  -5       69.30       95.60     13.23 o 
   6  12  -5      102.57      114.03     13.06 o 
   8  12  -5       25.36       46.17     10.88 o 
 -14   0  -4       37.15      101.65     25.75 o 
 -12   0  -4       10.94       -4.20     17.44 o 
 -10   0  -4       26.47       10.82      8.80 o 
  -8   0  -4      300.54      294.41     14.22 o 
  -6   0  -4      913.04      668.60     26.66 o 
  -4   0  -4    16101.56    15008.65    194.78 o 
  -2   0  -4     3431.60     2934.43     50.31 o 
   0   0  -4     2156.66     2403.12     53.20 o 
   2   0  -4      306.29      315.52      9.84 o 
   4   0  -4     4045.67     3789.82     35.22 o 
   6   0  -4       62.56       63.52      5.08 o 
   8   0  -4     1526.66     1816.24     16.29 o 
  10   0  -4     8273.91     9518.43     76.67 o 
  12   0  -4      279.46      279.88     10.84 o 
  14   0  -4      566.75      647.74     13.42 o 
  16   0  -4       36.01       55.57     10.17 o 
  18   0  -4      741.57      858.62     28.46 o 
  20   0  -4       18.55        6.78      9.49 o 
  22   0  -4       11.37       -4.07      9.49 o 
 -13   1  -4        7.01       15.96      7.90 o 
 -11   1  -4       42.98       27.29      8.66 o 
  -9   1  -4       35.22       28.09      6.58 o 
  -7   1  -4      477.62      467.38     13.21 o 
  -5   1  -4     1077.53     1233.32     18.50 o 
  -3   1  -4     2639.60     3309.33     30.14 o 
  -1   1  -4      739.19      519.95     10.21 o 
   1   1  -4      697.75      634.91      7.99 o 
   3   1  -4      197.73      177.08      4.11 o 
   5   1  -4      755.38      740.55      8.66 o 
   7   1  -4      243.45      336.13      9.49 o 
   9   1  -4     3277.63     3240.19     40.04 o 
  11   1  -4      262.45      273.83      4.89 o 
  13   1  -4      142.62      115.55      5.18 o 
  15   1  -4      598.34      767.07     16.00 o 
  17   1  -4       10.39       30.72      6.66 o 
  19   1  -4       87.74      101.16     10.23 o 
  21   1  -4       32.63       24.70      7.81 o 
 -14   2  -4        9.91       -3.29     22.36 o 
 -12   2  -4       15.10      -14.59      9.73 o 
 -10   2  -4       80.53       76.35      8.56 o 
  -8   2  -4       53.93       83.63      8.20 o 
  -6   2  -4      524.68      598.47     14.27 o 
  -4   2  -4     4423.25     4222.80     37.44 o 
  -2   2  -4     2125.11     2001.76     19.74 o 
   0   2  -4      234.26      307.76      6.48 o 
   2   2  -4      992.81      885.96      9.11 o 
   4   2  -4     2850.68     2741.72     19.65 o 
   6   2  -4      216.51      223.60      4.76 o 
   8   2  -4     1716.97     1690.28     12.65 o 
  10   2  -4      992.35      976.41     11.28 o 
  12   2  -4      267.45      210.50      9.56 o 
  14   2  -4       29.78       50.86      4.66 o 
  16   2  -4      112.55       92.34      8.29 o 
  18   2  -4       56.31       55.13      8.13 o 
  20   2  -4      186.74      214.99     13.50 o 
  22   2  -4        4.15       -1.42      7.32 o 
 -13   3  -4        1.36        2.10     18.30 o 
 -11   3  -4       33.10       15.61      7.80 o 
  -9   3  -4       27.39       23.72      6.88 o 
  -7   3  -4      143.79      164.23      9.37 o 
  -5   3  -4       22.12       18.11      4.67 o 
  -3   3  -4      480.96      366.60     10.29 o 
  -1   3  -4     1243.72     1187.21     14.37 o 
   1   3  -4      248.79      283.73      6.64 o 
   3   3  -4      367.96      320.14      6.68 o 
   5   3  -4       56.78       40.30      2.93 o 
   7   3  -4       88.00       40.65      2.86 o 
   9   3  -4      311.39      255.62      7.54 o 
  11   3  -4      219.65      147.60      7.16 o 
  13   3  -4      120.65       77.76      5.48 o 
  15   3  -4       39.58       15.17      5.37 o 
  17   3  -4      493.01      542.96     16.40 o 
  19   3  -4       12.59       14.19      7.00 o 
  21   3  -4       35.25       47.47      9.07 o 
 -12   4  -4      105.04       81.01     16.21 o 
 -10   4  -4      120.96      122.35     13.13 o 
  -8   4  -4      248.14      229.17     11.77 o 
  -6   4  -4      324.55      392.54     12.79 o 
  -4   4  -4      394.33      370.19     11.35 o 
  -2   4  -4      394.90      385.34     10.52 o 
   0   4  -4     1787.93     1617.46     18.97 o 
   2   4  -4      917.91      710.77     11.46 o 
   4   4  -4     3860.94     3944.83     33.13 o 
   6   4  -4     1499.00     1170.16     14.45 o 
   8   4  -4      776.66      525.60      8.44 o 
  10   4  -4     2154.10     1872.64     22.47 o 
  12   4  -4      380.35      427.44      9.52 o 
  14   4  -4        1.27       -6.69     10.50 o 
  16   4  -4       31.43       22.79      6.51 o 
  18   4  -4      130.65      146.56     23.04 o 
  20   4  -4       10.60       15.33      7.49 o 
 -13   5  -4        7.13       -5.87     32.19 o 
 -11   5  -4       11.77       -6.58      9.53 o 
  -9   5  -4      179.01      172.80     11.51 o 
  -7   5  -4      158.84      213.20     12.39 o 
  -5   5  -4      255.68      345.53     12.40 o 
  -3   5  -4      634.65      657.75     14.34 o 
  -1   5  -4      638.09      560.27     12.27 o 
   1   5  -4     1540.66     1893.70     21.79 o 
   3   5  -4      723.59      668.19     13.88 o 
   5   5  -4     1602.08     1681.19     20.04 o 
   7   5  -4     2412.56     2215.18     23.25 o 
   9   5  -4     2012.44     2048.85     19.83 o 
  11   5  -4      948.26     1057.04     15.96 o 
  13   5  -4     1350.48     1443.58     25.55 o 
  15   5  -4      530.56      566.24     17.25 o 
  17   5  -4      151.96      143.43     11.72 o 
  19   5  -4       66.02       59.83      9.76 o 
  21   5  -4        2.51        0.30      7.49 o 
 -12   6  -4       55.14       15.86     12.91 o 
 -10   6  -4      107.35       92.18     14.24 o 
  -8   6  -4        8.04        8.27      6.45 o 
  -6   6  -4      536.76      623.49     16.90 o 
  -4   6  -4      208.51      247.90     11.29 o 
  -2   6  -4     2535.05     2368.22     27.45 o 
   0   6  -4     1104.87     1114.36     16.52 o 
   2   6  -4      703.18      818.03     17.04 o 
   4   6  -4     1004.83     1040.33     18.80 o 
   6   6  -4     1279.36     1290.81     41.25 o 
   8   6  -4     1600.83     1584.46     29.16 o 
  10   6  -4     1054.17     1146.12     15.37 o 
  12   6  -4      207.46      217.89     12.04 o 
  14   6  -4       61.37       78.36      9.12 o 
  16   6  -4       99.33       97.59     19.65 o 
  18   6  -4       62.58       57.60      9.53 o 
  20   6  -4       34.39       29.32      9.61 o 
 -11   7  -4        1.44      -20.21     13.47 o 
  -9   7  -4      108.95      123.66     11.54 o 
  -7   7  -4      240.66      231.52     15.25 o 
  -5   7  -4      187.30      160.80     10.33 o 
  -3   7  -4      116.99       97.17      8.12 o 
  -1   7  -4      204.58      213.37      9.88 o 
   1   7  -4      471.24      424.90     16.34 o 
   3   7  -4      530.47      616.09     16.14 o 
   5   7  -4      106.02      100.09      8.69 o 
   7   7  -4      234.11      210.65     11.09 o 
   9   7  -4      249.29      233.97     11.67 o 
  11   7  -4      332.64      307.26     14.47 o 
  13   7  -4      579.63      599.44     19.54 o 
  15   7  -4       21.48       15.46      7.49 o 
  17   7  -4       50.85       79.40     10.40 o 
  19   7  -4       23.21       22.79      8.77 o 
 -10   8  -4       48.78        2.51     17.94 o 
  -8   8  -4       62.98       75.33     10.49 o 
  -6   8  -4       65.53       90.82     10.20 o 
  -4   8  -4       23.53       30.07      7.82 o 
  -2   8  -4      558.40      570.46     19.30 o 
   0   8  -4      396.44      367.10     15.82 o 
   2   8  -4       95.04      138.93     11.84 o 
   4   8  -4      134.82      145.63     10.47 o 
   6   8  -4       42.05       34.68     10.83 o 
   8   8  -4       51.08       78.72      8.85 o 
  10   8  -4       79.57       80.61     16.94 o 
  12   8  -4      346.68      385.46     16.40 o 
  14   8  -4       27.98       19.17      8.13 o 
  16   8  -4       26.11       10.36      8.13 o 
  18   8  -4        1.60        3.97      8.13 o 
  -9   9  -4       21.27       -2.09     22.01 o 
  -7   9  -4      146.02      131.80     12.53 o 
  -5   9  -4       20.53       12.52      8.03 o 
  -3   9  -4        4.83        6.81      8.39 o 
  -1   9  -4      740.61      845.25     22.40 o 
   1   9  -4      770.30     1022.28     24.16 o 
   3   9  -4      394.58      397.82     16.18 o 
   5   9  -4       95.02       76.06     10.17 o 
   7   9  -4       17.90       23.71      7.71 o 
   9   9  -4       30.21       36.44      8.16 o 
  11   9  -4       91.61       87.64     11.23 o 
  13   9  -4       20.79        8.05      7.64 o 
  15   9  -4        8.99       10.57      8.62 o 
  17   9  -4       29.26       27.67     12.88 o 
  -6  10  -4       71.93       53.82     21.62 o 
  -4  10  -4       56.27       37.39     10.22 o 
  -2  10  -4      206.33      218.90     21.23 o 
   0  10  -4       24.37       20.07      8.72 o 
   2  10  -4      133.16      159.82     13.20 o 
   4  10  -4      148.58      167.19     12.66 o 
   6  10  -4      111.41      104.52     11.97 o 
   8  10  -4        6.36        9.77      6.58 o 
  10  10  -4       36.79       33.32     10.50 o 
  12  10  -4       79.53       88.43     12.53 o 
  14  10  -4      135.98      142.47     14.64 o 
  -5  11  -4        7.81       -1.61     16.99 o 
  -3  11  -4       66.73       68.32     11.29 o 
  -1  11  -4       50.76       23.92      8.73 o 
   1  11  -4      212.67      198.03     14.75 o 
   3  11  -4      214.43      136.31     11.85 o 
   5  11  -4      101.24       96.29     12.57 o 
   7  11  -4       23.71       16.84      8.57 o 
   9  11  -4       61.86       91.55     11.80 o 
  11  11  -4       60.92       64.72     12.21 o 
  13  11  -4       76.17       83.85     13.67 o 
  -2  12  -4       27.35       28.24     11.75 o 
   0  12  -4       15.85        9.79      9.98 o 
   2  12  -4       24.23       27.51     11.41 o 
   4  12  -4       26.25       14.78      9.00 o 
   6  12  -4       43.17       35.79     14.41 o 
   8  12  -4       71.22      100.57     23.73 o 
  10  12  -4       26.13       12.39      9.90 o 
 -15   1  -3        0.51       40.95     13.35 o 
 -13   1  -3        2.51       -5.91      8.16 o 
 -11   1  -3      103.99       92.15      8.42 o 
  -9   1  -3      260.38      265.24     10.40 o 
  -7   1  -3       65.40       47.57      5.39 o 
  -5   1  -3     3559.45     3772.57     33.32 o 
  -3   1  -3       19.36       18.87      3.27 o 
  -1   1  -3     8202.83     8028.69     52.67 o 
   1   1  -3     3299.53     3321.37     19.25 o 
   3   1  -3     1091.12     1059.59      8.32 o 
   5   1  -3     1435.90     1350.27      8.91 o 
   7   1  -3      771.03      823.61     11.05 o 
   9   1  -3      298.48      323.77      6.18 o 
  11   1  -3      219.78      203.40      5.32 o 
  13   1  -3      433.92      395.46      8.19 o 
  15   1  -3      261.15      276.37     11.47 o 
  17   1  -3      197.65      241.84     13.21 o 
  19   1  -3       94.05      104.91     11.47 o 
  21   1  -3        3.26        2.90      7.62 o 
 -14   2  -3       69.25       22.56     33.43 o 
 -12   2  -3       16.08        8.04      6.47 o 
 -10   2  -3      149.65      166.27      9.57 o 
  -8   2  -3      210.61      236.59     10.37 o 
  -6   2  -3     1540.67     1551.11     20.73 o 
  -4   2  -3     2840.05     2597.17     25.70 o 
  -2   2  -3     2074.30     2316.35     21.85 o 
   0   2  -3       26.47       17.01      2.24 o 
   2   2  -3      447.64      368.69      4.82 o 
   4   2  -3     3918.44     3486.69     20.15 o 
   6   2  -3     1230.84     1024.35     12.62 o 
   8   2  -3      430.70      500.55      7.78 o 
  10   2  -3      764.32      812.73     17.30 o 
  12   2  -3      263.35      318.85      7.12 o 
  14   2  -3      691.15      792.44     18.64 o 
  16   2  -3      225.84      258.17     12.53 o 
  18   2  -3      293.81      329.83     15.31 o 
  20   2  -3        9.53        8.13      8.13 o 
 -15   3  -3        4.09       13.55     24.40 o 
 -13   3  -3       34.54       30.25     11.82 o 
 -11   3  -3      116.29      119.53      9.84 o 
  -9   3  -3      737.80      845.92     18.10 o 
  -7   3  -3      539.99      609.21     13.65 o 
  -5   3  -3      843.29      873.25     15.16 o 
  -3   3  -3      255.09      317.07      8.93 o 
  -1   3  -3     1746.57     1664.92     16.60 o 
   1   3  -3     2794.26     3352.43     22.22 o 
   3   3  -3     7988.99     7945.12     45.08 o 
   5   3  -3     4940.83     4620.20     27.53 o 
   7   3  -3     1245.52     1031.82     11.20 o 
   9   3  -3     2220.37     2224.22     18.92 o 
  11   3  -3      161.96      164.68      6.56 o 
  13   3  -3      450.45      497.90     10.95 o 
  15   3  -3      397.42      416.39     14.76 o 
  17   3  -3      186.04      215.01     13.31 o 
  19   3  -3       98.98       82.39     10.41 o 
  21   3  -3        0.15       -1.03      7.90 o 
 -14   4  -3       41.80       13.70     26.96 o 
 -12   4  -3        7.12       -7.81      6.53 o 
 -10   4  -3      139.59      160.85     10.51 o 
  -8   4  -3      152.87      180.12     11.47 o 
  -6   4  -3      510.62      509.58     13.13 o 
  -4   4  -3      265.20      221.71      8.43 o 
  -2   4  -3     2738.80     2467.26     24.60 o 
   0   4  -3     1212.48     1126.26     14.25 o 
   2   4  -3      806.79      997.47     13.02 o 
   4   4  -3      359.38      359.96      7.83 o 
   6   4  -3     3841.03     3837.67     36.52 o 
   8   4  -3     1389.13     1277.77     13.21 o 
  10   4  -3     1813.68     1839.07     20.88 o 
  12   4  -3       94.30      111.73     10.20 o 
  14   4  -3      301.85      357.77     13.98 o 
  16   4  -3      319.38      349.67     15.44 o 
  18   4  -3      127.83      148.65     18.30 o 
  20   4  -3       85.68       89.83     11.95 o 
 -13   5  -3        8.72       -9.82     14.46 o 
 -11   5  -3       86.48       75.55      9.50 o 
  -9   5  -3       38.77       26.61      6.81 o 
  -7   5  -3      214.80      200.99     10.34 o 
  -5   5  -3      161.52      117.35      7.82 o 
  -3   5  -3     1420.10     1199.47     17.59 o 
  -1   5  -3      268.03      320.46      8.60 o 
   1   5  -3     1158.19     1439.96     16.71 o 
   3   5  -3      120.32      157.57      8.02 o 
   5   5  -3      101.79      217.05      7.73 o 
   7   5  -3       20.67        8.01      2.58 o 
   9   5  -3      299.17      263.21      8.57 o 
  11   5  -3      540.93      556.66     12.31 o 
  13   5  -3       15.40       17.23      6.51 o 
  15   5  -3      135.87      127.80     11.38 o 
  17   5  -3       12.75       14.81      8.13 o 
  19   5  -3       56.22       56.06     10.58 o 
 -14   6  -3        8.12       -9.48     22.02 o 
 -12   6  -3       39.18       12.76     15.03 o 
 -10   6  -3      134.38      105.69      9.94 o 
  -8   6  -3       18.56       15.61      6.91 o 
  -6   6  -3      167.61      144.33      9.41 o 
  -4   6  -3      345.43      335.34     11.40 o 
  -2   6  -3      286.18      293.39      9.95 o 
   0   6  -3      797.46      874.93     14.26 o 
   2   6  -3      364.43      342.76     11.37 o 
   4   6  -3      151.77      246.91      9.62 o 
   6   6  -3     1117.41      828.72     17.76 o 
   8   6  -3      375.56      448.33      9.35 o 
  10   6  -3      274.94      356.95     13.53 o 
  12   6  -3      197.08      226.81     12.37 o 
  14   6  -3      389.99      447.43     31.17 o 
  16   6  -3       16.41       13.95      6.88 o 
  18   6  -3       32.19       40.57      9.61 o 
 -13   7  -3        3.19      -15.64     25.41 o 
 -11   7  -3        9.31      -17.45     12.42 o 
  -9   7  -3       22.67       12.98      7.68 o 
  -7   7  -3      206.09      193.15     13.59 o 
  -5   7  -3      316.18      261.82     11.93 o 
  -3   7  -3      494.57      477.51     12.96 o 
  -1   7  -3     1112.89     1159.17     18.54 o 
   1   7  -3      209.11      228.84     11.15 o 
   3   7  -3      287.77      349.49     12.00 o 
   5   7  -3      372.62      332.10     11.75 o 
   7   7  -3      623.11      731.81     17.85 o 
   9   7  -3      239.96      310.08     13.39 o 
  11   7  -3      189.99      258.57     13.67 o 
  13   7  -3      291.68      372.93     17.37 o 
  15   7  -3      153.23      161.00     17.62 o 
  17   7  -3       17.16       12.55      8.29 o 
 -12   8  -3       62.24       55.70     22.07 o 
 -10   8  -3      104.34       62.15     13.07 o 
  -8   8  -3        1.73       -0.57      6.88 o 
  -6   8  -3      847.73      803.21     18.70 o 
  -4   8  -3       93.82       79.55      7.98 o 
  -2   8  -3     1024.15     1079.65     23.94 o 
   0   8  -3       88.90      113.14     10.06 o 
   2   8  -3      517.85      638.58     17.61 o 
   4   8  -3      923.12      880.69     19.60 o 
   6   8  -3      251.93      220.95     11.82 o 
   8   8  -3      150.17      180.26     11.47 o 
  10   8  -3      232.25      279.61     15.13 o 
  12   8  -3       92.46      109.82     11.73 o 
  14   8  -3      229.11      255.32     16.60 o 
  16   8  -3       17.84       10.62      8.47 o 
  -9   9  -3       32.99       20.25     18.23 o 
  -7   9  -3      191.73      188.76     20.43 o 
  -5   9  -3      159.67      185.56     14.96 o 
  -3   9  -3      132.06      162.66     15.65 o 
  -1   9  -3      998.94     1099.62     25.02 o 
   1   9  -3     1554.77     1558.21     36.78 o 
   3   9  -3      326.21      263.10     13.18 o 
   5   9  -3      136.48      108.95      9.68 o 
   7   9  -3      173.64      129.04     11.50 o 
   9   9  -3       29.78       37.78      9.12 o 
  11   9  -3       24.14       14.02      8.29 o 
  13   9  -3       18.24       31.71      9.12 o 
  15   9  -3        1.43        1.47      8.62 o 
  -8  10  -3       93.45       99.41     29.12 o 
  -6  10  -3       26.72       28.30     10.65 o 
  -4  10  -3       15.63       18.52     11.93 o 
  -2  10  -3       87.36      100.33     11.30 o 
   0  10  -3        8.99        5.45      7.41 o 
   2  10  -3      302.73      343.12     15.47 o 
   4  10  -3      102.28       62.39      8.38 o 
   6  10  -3      263.73      257.12     15.55 o 
   8  10  -3       45.55       55.80      9.86 o 
  10  10  -3       63.46       77.36     11.87 o 
  12  10  -3        2.23        8.68     11.86 o 
  14  10  -3       48.76       24.92     10.58 o 
  -7  11  -3       39.12        3.25     33.88 o 
  -5  11  -3       28.82       48.79     11.95 o 
  -3  11  -3        8.20        2.50      9.09 o 
  -1  11  -3        8.48        0.10     10.14 o 
   1  11  -3       11.27       -0.69      7.46 o 
   3  11  -3      115.40       93.94     10.85 o 
   5  11  -3       37.31       48.05     10.36 o 
   7  11  -3       24.45       34.82      9.33 o 
   9  11  -3       48.38       53.68     11.52 o 
  11  11  -3        5.51       -1.32      8.40 o 
  -4  12  -3        9.14       14.20     10.07 o 
  -2  12  -3       47.48       44.83     10.97 o 
   0  12  -3       65.11       66.73     12.22 o 
   2  12  -3       39.11       47.37     10.56 o 
   4  12  -3       54.34       59.42     13.53 o 
   6  12  -3        0.33       -4.73     14.86 o 
   8  12  -3       24.86       50.67     23.12 o 
  10  12  -3       12.43       13.25     10.41 o 
 -16   0  -2      211.60      308.11    117.24 o 
 -14   0  -2      220.32      293.05     34.25 o 
 -12   0  -2      135.16      153.59     11.74 o 
 -10   0  -2      522.46      528.03     23.30 o 
  -8   0  -2     1706.79     1540.91     40.87 o 
  -6   0  -2     4688.91     4626.32     52.40 o 
  -4   0  -2      641.98      719.48     15.47 o 
  -2   0  -2    68477.46    64335.53    385.28 o 
   0   0  -2    27855.85    26686.39    170.77 o 
   2   0  -2    14692.76    14473.76    116.58 o 
   6   0  -2      586.17      501.48     10.84 o 
   8   0  -2      414.47      474.82      9.10 o 
  10   0  -2      109.77      106.17      9.15 o 
  12   0  -2     1428.62     1694.25     25.38 o 
  14   0  -2      559.89      676.32     25.07 o 
  16   0  -2       32.19       59.64     12.88 o 
  18   0  -2       93.71       90.81     16.26 o 
  20   0  -2       33.20       17.62     12.20 o 
 -17   1  -2        3.21       49.47     26.43 o 
 -15   1  -2       31.55       -0.62     19.47 o 
 -13   1  -2       37.56       32.64      7.15 o 
 -11   1  -2      199.27      200.87      9.40 o 
  -9   1  -2      757.82      773.86     13.93 o 
  -7   1  -2      314.18      275.24      8.30 o 
  -5   1  -2      791.01      699.35     12.09 o 
  -3   1  -2    13322.16    13154.52    135.32 o 
  -1   1  -2    60836.86    58533.93    261.64 o 
   1   1  -2     2823.46     2799.29     14.01 o 
   3   1  -2    10552.21    10550.20     63.35 o 
   5   1  -2     5090.79     5254.91     47.39 o 
   7   1  -2      671.52      620.95      8.43 o 
   9   1  -2      263.59      213.58      5.07 o 
  11   1  -2      876.75      881.93     11.85 o 
  13   1  -2       11.30       17.03      4.16 o 
  15   1  -2      571.43      668.94     21.35 o 
  17   1  -2       28.34       35.57      8.86 o 
  19   1  -2      151.54      129.76     13.17 o 
  21   1  -2       12.72        0.88      8.59 o 
 -16   2  -2       12.69      -16.13     32.94 o 
 -14   2  -2       65.63       29.95     17.02 o 
 -12   2  -2        3.33       -3.46      4.80 o 
 -10   2  -2      563.25      606.38     14.45 o 
  -8   2  -2      143.87      117.41      7.20 o 
  -6   2  -2      400.62      315.88      9.10 o 
  -4   2  -2      713.87      558.91      9.10 o 
  -2   2  -2      851.73      788.11      8.95 o 
   0   2  -2     2661.36     2647.04     15.23 o 
   2   2  -2     5029.67     5020.45     26.92 o 
   4   2  -2      285.30      264.65      4.49 o 
   6   2  -2     3153.21     3033.43     45.23 o 
   8   2  -2      137.75       99.07      4.52 o 
  10   2  -2     2397.72     2507.53     21.71 o 
  12   2  -2       67.58       84.75      5.94 o 
  14   2  -2      104.62       99.38      9.07 o 
  16   2  -2      126.67      125.31     11.25 o 
  18   2  -2       43.05       49.91     12.88 o 
  20   2  -2       13.88       10.38      8.29 o 
 -15   3  -2       12.62        0.45     28.46 o 
 -13   3  -2       24.76       14.40      8.54 o 
 -11   3  -2       58.02       53.21      7.18 o 
  -9   3  -2      211.87      205.11      9.52 o 
  -7   3  -2      200.86      148.72      7.25 o 
  -5   3  -2     2345.59     2050.35     22.24 o 
  -3   3  -2     4848.20     4353.38     34.11 o 
  -1   3  -2      567.77      499.49      7.82 o 
   1   3  -2      401.37      353.15      4.99 o 
   3   3  -2      492.21      520.50      6.10 o 
   5   3  -2       40.55       59.79      2.50 o 
   7   3  -2      689.24      522.17      8.11 o 
   9   3  -2      850.85      739.51     13.93 o 
  11   3  -2      456.80      337.28      9.03 o 
  13   3  -2       41.79       30.68      6.66 o 
  15   3  -2       33.62       27.11      7.67 o 
  17   3  -2       16.90        8.83      7.90 o 
  19   3  -2      107.71      116.08     12.91 o 
 -16   4  -2       10.53       12.88     29.14 o 
 -14   4  -2       22.58       -3.49     15.06 o 
 -12   4  -2        9.55      -11.21      7.48 o 
 -10   4  -2      244.58      256.25     11.67 o 
  -8   4  -2      153.24      151.23      8.16 o 
  -6   4  -2     1975.26     1725.14     21.57 o 
  -4   4  -2     1609.73     1590.20     19.05 o 
  -2   4  -2      209.09      294.71      7.60 o 
   0   4  -2      709.94      626.47      9.23 o 
   2   4  -2     1197.21     1596.52     16.49 o 
   4   4  -2      560.67      960.87     10.11 o 
   6   4  -2     8211.42     7585.71     46.99 o 
   8   4  -2      768.59      696.60     12.14 o 
  10   4  -2     1467.03     1400.17     19.07 o 
  12   4  -2      236.20      248.34     11.87 o 
  14   4  -2       53.18       46.58      8.78 o 
  16   4  -2      343.79      357.90     16.97 o 
  18   4  -2      176.28      185.51     14.28 o 
  20   4  -2       25.40       35.60     10.71 o 
 -15   5  -2       23.98      -21.41     34.56 o 
 -13   5  -2       15.88      -11.04     10.69 o 
 -11   5  -2      184.13      180.84     14.50 o 
  -9   5  -2      344.64      392.60     13.39 o 
  -7   5  -2     1296.98     1387.85     20.73 o 
  -5   5  -2     1298.23     1461.63     19.84 o 
  -3   5  -2      326.14      349.68      9.31 o 
  -1   5  -2       22.43        8.95      2.83 o 
   1   5  -2      140.12      261.73      8.64 o 
   3   5  -2     3107.91     2784.42     29.70 o 
   5   5  -2     1212.54     1123.16     12.24 o 
   7   5  -2     3409.13     3917.27     30.70 o 
   9   5  -2     1520.49     1703.21     22.08 o 
  11   5  -2      916.93      977.20     17.65 o 
  13   5  -2      331.84      406.49     16.94 o 
  15   5  -2       59.54       52.15      9.44 o 
  17   5  -2       89.59       97.15     11.87 o 
  19   5  -2       80.96       85.47     12.16 o 
 -14   6  -2       32.64        5.54     18.18 o 
 -12   6  -2        9.44       -7.81      9.86 o 
 -10   6  -2        2.58       -6.89      4.60 o 
  -8   6  -2       15.95        3.01      5.06 o 
  -6   6  -2      846.60      738.74     15.56 o 
  -4   6  -2      266.06      276.16      9.30 o 
  -2   6  -2      937.86      892.79     14.27 o 
   0   6  -2      248.78      201.34      6.73 o 
   2   6  -2     1684.37     1971.82     25.69 o 
   4   6  -2      444.03      447.94      8.94 o 
   6   6  -2      682.60      583.87     10.60 o 
   8   6  -2     1370.01     1478.94     31.84 o 
  10   6  -2      821.18      972.07     22.87 o 
  12   6  -2      167.58      144.56     11.56 o 
  14   6  -2      510.36      534.01     19.49 o 
  16   6  -2      124.53      115.75     13.02 o 
  18   6  -2       26.97       44.09     11.19 o 
 -13   7  -2        4.32      -13.66     22.34 o 
 -11   7  -2       22.37        4.83      9.16 o 
  -9   7  -2      148.84      143.66      9.85 o 
  -7   7  -2      179.70      186.11     10.34 o 
  -5   7  -2     1133.60     1114.90     18.86 o 
  -3   7  -2      407.40      335.00      9.98 o 
  -1   7  -2      821.07      779.82     14.25 o 
   1   7  -2     1603.98     1597.97     24.76 o 
   3   7  -2      917.27      818.62     17.17 o 
   5   7  -2      222.06      137.36      6.26 o 
   7   7  -2      405.32      316.59     12.70 o 
   9   7  -2      277.01      318.84     14.57 o 
  11   7  -2      165.71      207.99     15.93 o 
  13   7  -2      147.76      116.74     12.64 o 
  15   7  -2       21.21       37.69     10.03 o 
  17   7  -2      113.40      123.43     25.07 o 
 -12   8  -2       10.23      -18.92     13.71 o 
 -10   8  -2       11.70      -12.33      8.22 o 
  -8   8  -2      128.09      162.74     10.75 o 
  -6   8  -2      297.37      337.66     12.49 o 
  -4   8  -2      433.94      459.32     13.09 o 
  -2   8  -2       10.50       15.52      4.24 o 
   0   8  -2      349.92      331.16      8.39 o 
   2   8  -2      539.36      496.11     15.19 o 
   4   8  -2      159.78      201.37     11.07 o 
   6   8  -2       17.96       45.28      9.07 o 
   8   8  -2       11.62        3.05      5.75 o 
  10   8  -2        7.81       10.84      6.71 o 
  12   8  -2       20.18       15.46      7.42 o 
  14   8  -2      125.88      150.17     15.25 o 
  16   8  -2        8.72       -1.03      9.07 o 
 -11   9  -2       24.56       12.07     18.98 o 
  -9   9  -2       71.44       43.43     13.79 o 
  -7   9  -2       30.16       27.37      8.10 o 
  -5   9  -2      343.07      411.51     23.06 o 
  -3   9  -2      497.97      435.60     17.68 o 
  -1   9  -2      416.91      476.53     17.32 o 
   1   9  -2      102.82       98.67     11.05 o 
   3   9  -2      440.31      500.01     16.34 o 
   5   9  -2      317.23      264.48     12.63 o 
   7   9  -2       42.96       36.44      8.67 o 
   9   9  -2      115.83      131.77     31.85 o 
  11   9  -2       25.30       41.67      9.76 o 
  13   9  -2       19.05       30.80     17.62 o 
  15   9  -2       63.85       82.48     15.59 o 
 -10  10  -2       20.09       23.99     30.83 o 
  -8  10  -2       43.66        4.24     24.32 o 
  -6  10  -2      317.21      321.68     25.46 o 
  -4  10  -2       47.59       35.29      9.11 o 
  -2  10  -2      112.30      109.70     11.72 o 
   0  10  -2      187.88      203.35     17.12 o 
   2  10  -2     1053.01     1194.82     26.31 o 
   4  10  -2      228.64      233.02     14.29 o 
   6  10  -2       47.41       40.05      8.99 o 
   8  10  -2       13.18       22.55      8.19 o 
  10  10  -2       42.37       28.15     12.20 o 
  12  10  -2       59.57       74.77     12.83 o 
  14  10  -2       14.22       23.42     10.40 o 
  -7  11  -2       86.15       82.64     18.55 o 
  -5  11  -2      153.04      151.94     20.05 o 
  -3  11  -2       35.82       44.57     13.84 o 
  -1  11  -2      283.34      256.90     19.47 o 
   1  11  -2      238.74      256.06     22.14 o 
   3  11  -2       59.39       36.14      8.81 o 
   5  11  -2       77.04       62.62      9.79 o 
   7  11  -2      107.20       99.01     12.00 o 
   9  11  -2       70.31       81.52     12.46 o 
  11  11  -2       43.74       48.02     12.16 o 
  -4  12  -2       14.38       22.45      9.47 o 
  -2  12  -2       92.08      101.03     13.27 o 
   0  12  -2       46.66       44.89     10.03 o 
   2  12  -2       12.72       12.89      8.51 o 
   4  12  -2      119.77       99.53     13.33 o 
   6  12  -2       29.78       35.84      9.28 o 
   8  12  -2       15.65       41.23     18.34 o 
   1  13  -2        2.65       12.39     10.35 o 
   3  13  -2       32.14       42.01     10.51 o 
 -17   1  -1       13.98       47.44     24.40 o 
 -15   1  -1        0.73      -10.55     16.36 o 
 -13   1  -1      154.32      149.40     11.88 o 
 -11   1  -1      232.47      261.92      9.68 o 
  -9   1  -1      471.70      460.27     10.13 o 
  -7   1  -1      151.41      214.35      6.63 o 
  -5   1  -1     2248.08     2087.10     16.55 o 
  -3   1  -1    24946.29    25367.62    112.48 o 
  -1   1  -1     4062.97     4474.81     20.11 o 
   1   1  -1      152.99       93.05      3.10 o 
   3   1  -1     9417.80     9713.72     56.10 o 
   5   1  -1     1303.80     1293.41     11.50 o 
   7   1  -1      563.81      555.16      7.30 o 
   9   1  -1       11.45        4.20      2.44 o 
  11   1  -1      457.37      450.08     11.05 o 
  13   1  -1      127.97      171.30     11.25 o 
  15   1  -1      371.67      488.07     18.13 o 
  17   1  -1       57.07       54.35     10.03 o 
  19   1  -1       19.39       10.79      9.26 o 
 -18   2  -1        9.76       35.92     27.11 o 
 -16   2  -1      158.14      155.13     36.09 o 
 -14   2  -1       65.75       63.21     12.38 o 
 -12   2  -1      100.23      118.44      7.40 o 
 -10   2  -1      883.28      968.55     15.09 o 
  -8   2  -1     2197.25     2215.10     21.69 o 
  -6   2  -1      293.79      293.36      6.04 o 
  -4   2  -1      986.92     1031.55     11.06 o 
  -2   2  -1     5208.24     4828.70     24.39 o 
   0   2  -1    67013.28    65033.53    298.65 o 
   2   2  -1     6779.74     6937.50     33.91 o 
   4   2  -1    10179.66    10149.02     53.29 o 
   6   2  -1     2855.93     2576.61     20.03 o 
   8   2  -1       72.50      105.27      4.45 o 
  10   2  -1      733.85      725.59     13.26 o 
  12   2  -1      577.21      629.26     17.23 o 
  14   2  -1       74.55       86.37      9.81 o 
  16   2  -1       40.05       28.79      9.83 o 
  18   2  -1       32.58       29.24     12.54 o 
  20   2  -1       42.03       30.32     11.52 o 
 -17   3  -1        7.51      -10.50     46.42 o 
 -15   3  -1       15.72       -1.72     15.89 o 
 -13   3  -1      268.48      279.95     14.64 o 
 -11   3  -1      341.81      391.19     12.48 o 
  -9   3  -1     1054.39     1120.50     21.62 o 
  -7   3  -1     1218.83     1164.54     14.14 o 
  -5   3  -1     2032.54     2060.36     20.81 o 
  -3   3  -1     2778.68     2852.85     23.75 o 
  -1   3  -1     7603.42     7839.12     40.77 o 
   1   3  -1     1410.25     1339.08      9.76 o 
   3   3  -1      806.35      870.83      7.59 o 
   5   3  -1     2353.15     2447.58     16.53 o 
   7   3  -1     2899.04     3611.55     40.78 o 
   9   3  -1     1564.46     1554.65     22.99 o 
  11   3  -1      321.94      322.29     17.62 o 
  13   3  -1      549.79      571.69     30.50 o 
  15   3  -1      329.29      273.46     14.76 o 
  17   3  -1       57.98       68.83     10.99 o 
  19   3  -1      214.78      253.76     17.96 o 
 -16   4  -1        9.71      -13.36     23.04 o 
 -14   4  -1       38.93        9.42      9.41 o 
 -12   4  -1       11.11        8.11      5.54 o 
 -10   4  -1      702.58      832.55     16.36 o 
  -8   4  -1      321.07      367.98     10.68 o 
  -6   4  -1      169.72      132.60      6.43 o 
  -4   4  -1      381.80      230.53      7.00 o 
  -2   4  -1      713.69      715.57      9.38 o 
   0   4  -1     1233.50     1231.58     14.83 o 
   2   4  -1     1822.67     1925.38     15.12 o 
   4   4  -1     1884.54     1711.45     13.94 o 
   6   4  -1      372.85      297.67      6.08 o 
   8   4  -1     1281.01     1087.00     16.52 o 
  10   4  -1     1130.86     1330.84     25.07 o 
  12   4  -1      236.32      222.13     13.89 o 
  14   4  -1      114.20      123.33     11.67 o 
  16   4  -1       45.07       48.50     10.29 o 
  18   4  -1       82.71       88.42     13.39 o 
 -17   5  -1        1.26      -24.40     29.82 o 
 -15   5  -1       16.96      -18.34     22.37 o 
 -13   5  -1        0.61      -13.53      9.15 o 
 -11   5  -1        4.77       -2.01      5.30 o 
  -9   5  -1      244.28      218.56      9.68 o 
  -7   5  -1      220.19      178.30      8.24 o 
  -5   5  -1     1104.51      723.50     13.18 o 
  -3   5  -1       16.39       53.03      4.44 o 
  -1   5  -1      318.36      313.47      6.64 o 
   1   5  -1       42.40       54.04      4.29 o 
   3   5  -1     2507.56     2486.14     28.84 o 
   5   5  -1      859.94      753.93     12.49 o 
   7   5  -1     1084.51     1032.02     11.71 o 
   9   5  -1      201.85      187.49     10.90 o 
  11   5  -1       60.34       67.31     11.18 o 
  13   5  -1       35.73       25.20      7.81 o 
  15   5  -1       28.10       42.56     12.88 o 
  17   5  -1      147.32      166.90     15.04 o 
 -16   6  -1        7.12      -29.82     23.04 o 
 -14   6  -1        0.94      -11.73      7.82 o 
 -12   6  -1        0.34      -10.44      6.96 o 
 -10   6  -1       16.06       12.56      5.81 o 
  -8   6  -1      179.73      136.49      8.35 o 
  -6   6  -1      210.85      362.05     10.93 o 
  -4   6  -1     1161.60     1453.17     18.96 o 
  -2   6  -1      381.35      379.00      8.85 o 
   0   6  -1       14.88       11.98      3.52 o 
   2   6  -1      485.41      503.24     10.75 o 
   4   6  -1       47.48       60.04      4.87 o 
   6   6  -1     1383.90     1373.11     18.80 o 
   8   6  -1      490.27      664.22      9.18 o 
  10   6  -1      167.31      224.40     18.30 o 
  12   6  -1       83.20       88.24     10.71 o 
  14   6  -1        2.00        3.37      7.64 o 
  16   6  -1      260.97      322.83     18.52 o 
  18   6  -1       11.56        1.12      9.55 o 
 -15   7  -1       23.25      -13.17     18.67 o 
 -13   7  -1       18.97        1.87     13.91 o 
 -11   7  -1       88.62       49.20      9.60 o 
  -9   7  -1      111.84       75.94      7.69 o 
  -7   7  -1      147.30      125.03      8.46 o 
  -5   7  -1      207.05      161.22      8.15 o 
  -3   7  -1     1175.66     1221.63     17.55 o 
  -1   7  -1      376.35      438.53     10.60 o 
   1   7  -1      117.92       84.80      6.22 o 
   3   7  -1      450.45      452.23     11.23 o 
   5   7  -1      538.04      466.95     13.00 o 
   7   7  -1      348.76      416.37     25.07 o 
   9   7  -1      110.59      131.82     11.87 o 
  11   7  -1      146.97      156.82     13.02 o 
  13   7  -1       15.40       27.37     11.18 o 
  15   7  -1        2.76        1.91      7.90 o 
  17   7  -1        2.08        6.63      9.74 o 
 -14   8  -1       32.37       24.47     13.48 o 
 -12   8  -1       33.58       10.87     12.95 o 
 -10   8  -1        9.97       -4.73      6.91 o 
  -8   8  -1      100.42      103.27      8.76 o 
  -6   8  -1      869.95      781.17     16.28 o 
  -4   8  -1      312.92      249.10      9.65 o 
  -2   8  -1      509.06      501.09     12.64 o 
   0   8  -1      813.79      809.02     15.59 o 
   2   8  -1     1304.76     1357.43     19.83 o 
   4   8  -1      185.09      224.69     11.02 o 
   6   8  -1      609.51      625.56     18.80 o 
   8   8  -1      237.90      287.40     25.41 o 
  10   8  -1      141.89      153.43     13.87 o 
  12   8  -1        7.34       -0.53      7.45 o 
  14   8  -1       99.96      103.94     13.50 o 
  16   8  -1        9.05        5.01     10.50 o 
 -13   9  -1        7.54        0.82     40.32 o 
 -11   9  -1       71.76       34.55     17.02 o 
  -9   9  -1       84.85       65.98     14.48 o 
  -7   9  -1       23.28       22.31      6.87 o 
  -5   9  -1     1370.32     1582.19     25.36 o 
  -3   9  -1      295.10      407.74     15.85 o 
  -1   9  -1      617.56      785.45     20.60 o 
   1   9  -1       76.13       88.04      8.78 o 
   3   9  -1      785.55      666.22     18.80 o 
   5   9  -1      352.21      465.42     15.45 o 
   7   9  -1      147.72      184.92     13.14 o 
   9   9  -1      160.26      183.70     15.92 o 
  11   9  -1       58.97       54.82     10.51 o 
  13   9  -1        8.57        7.88      9.07 o 
  15   9  -1       58.25       83.16     13.67 o 
 -10  10  -1       62.80       28.67     21.77 o 
  -8  10  -1       35.41       24.09     15.09 o 
  -6  10  -1      201.33      173.68     12.79 o 
  -4  10  -1      382.91      532.51     19.82 o 
  -2  10  -1      158.54      186.96     16.51 o 
   0  10  -1       18.62       13.80      7.42 o 
   2  10  -1      207.86      191.90     22.01 o 
   4  10  -1      791.49      944.83     25.54 o 
   6  10  -1       30.97       25.06      8.02 o 
   8  10  -1      139.16      183.74     30.50 o 
  10  10  -1        1.07       -0.17     11.18 o 
  12  10  -1        8.33       15.59     10.51 o 
  -9  11  -1       34.78        5.03     32.87 o 
  -7  11  -1       25.74       13.58     15.25 o 
  -5  11  -1      111.15       82.78     12.78 o 
  -3  11  -1       51.82       44.87     10.82 o 
  -1  11  -1        0.93       -2.40      6.95 o 
   1  11  -1        5.51       -8.28      8.31 o 
   3  11  -1       54.69       40.10      9.39 o 
   5  11  -1       12.54       11.92     10.29 o 
   7  11  -1       69.27       71.23     12.48 o 
   9  11  -1        2.27        7.68      9.93 o 
  11  11  -1        8.48       13.21     10.40 o 
  -6  12  -1        3.04      -14.52     26.43 o 
  -4  12  -1       45.40       47.41     11.61 o 
  -2  12  -1      143.52      163.61     15.74 o 
   0  12  -1        7.90        0.38      9.19 o 
   2  12  -1       34.47       39.92     10.88 o 
   4  12  -1      102.26      115.56     13.23 o 
   6  12  -1       21.86       27.51     11.59 o 
   8  12  -1       18.60       24.82     10.23 o 
  -1  13  -1       34.62       40.69     10.90 o 
   1  13  -1      248.38      336.94     20.64 o 
   3  13  -1       17.36       26.31     10.54 o 
 -18   0   0        7.02       14.86     34.90 o 
 -16   0   0      109.71      167.06     53.54 o 
 -14   0   0       81.77       68.08     13.50 o 
 -12   0   0      161.55      181.67     22.02 o 
 -10   0   0      425.22      462.56     14.51 o 
  -8   0   0      499.23      502.00     12.95 o 
  -6   0   0      554.56      506.88      9.57 o 
  -4   0   0     9127.92     9552.67     58.96 o 
  -2   0   0     9753.73    10323.85    212.99 o 
   2   0   0     9740.95    10451.43    147.37 o 
   4   0   0     9050.01     9518.98     58.95 o 
   6   0   0      575.76      515.50      8.70 o 
   8   0   0      484.07      491.63     11.29 o 
  10   0   0      431.70      461.24     15.24 o 
  12   0   0      158.88      214.15     16.94 o 
  14   0   0       87.11       82.00     14.91 o 
  16   0   0      109.45      126.73     18.30 o 
  18   0   0        7.50        6.10     12.20 o 
 -19   1   0       20.32       -1.60     43.71 o 
 -17   1   0        6.28       -5.59     13.56 o 
 -15   1   0      255.58      248.96     20.86 o 
 -13   1   0     1142.57     1260.38     18.67 o 
 -11   1   0      653.88      701.47     12.63 o 
  -9   1   0      800.07      831.09     12.60 o 
  -7   1   0      357.67      384.10      6.70 o 
  -5   1   0     3225.03     3666.64     21.60 o 
  -3   1   0    10094.14    11046.17     46.88 o 
  -1   1   0      117.00      122.79      9.78 o 
   1   1   0      103.45      118.78     10.07 o 
   3   1   0    10100.94    11088.11     55.44 o 
   5   1   0     3243.40     3639.49     21.09 o 
   7   1   0      347.44      384.00      5.92 o 
   9   1   0      806.25      817.30     13.27 o 
  11   1   0      647.55      719.84     15.13 o 
  13   1   0     1142.21     1252.96     27.07 o 
  15   1   0      253.41      272.49     15.57 o 
  17   1   0        6.43       -0.27      7.90 o 
  19   1   0       20.55       16.08      9.81 o 
 -18   2   0        2.34        2.41     25.75 o 
 -16   2   0       16.94        7.92     12.73 o 
 -14   2   0      170.06      187.69     12.00 o 
 -12   2   0        3.56        1.29      3.99 o 
 -10   2   0      457.75      566.17      9.48 o 
  -8   2   0      423.71      362.27      6.84 o 
  -6   2   0      258.14      219.26      4.56 o 
  -4   2   0     1505.41     1632.75     15.14 o 
  -2   2   0     9983.10    10019.81     63.32 o 
   0   2   0     4814.05     4758.36     23.70 o 
   2   2   0    10009.70    10135.69     47.50 o 
   4   2   0     1500.20     1654.39     11.26 o 
   6   2   0      263.70      214.70      4.47 o 
   8   2   0      431.60      363.41      6.87 o 
  10   2   0      453.87      569.36     11.20 o 
  12   2   0        3.88       -5.69      5.50 o 
  14   2   0      167.42      218.65     14.35 o 
  16   2   0       17.30       16.38      8.59 o 
  18   2   0        2.19      -10.96      8.38 o 
 -17   3   0        8.09       -8.26     23.45 o 
 -15   3   0       25.25       33.50      9.60 o 
 -13   3   0       14.12       17.28      5.22 o 
 -11   3   0       33.59       34.13      4.24 o 
  -9   3   0        4.00        7.41      1.92 o 
  -7   3   0      372.18      498.07      9.78 o 
  -5   3   0      212.12      191.36      5.88 o 
  -3   3   0     1383.66     1631.94     13.94 o 
  -1   3   0     3268.99     3186.57     19.01 o 
   1   3   0     3281.25     3196.75     19.22 o 
   3   3   0     1379.79     1630.12     18.34 o 
   5   3   0      209.13      196.81      4.78 o 
   7   3   0      375.63      486.91      9.45 o 
   9   3   0        4.08        8.20      2.88 o 
  11   3   0       34.21       34.85      4.38 o 
  13   3   0       13.92       18.36      7.32 o 
  15   3   0       25.61       52.41     10.03 o 
  17   3   0        8.21       -0.25      7.81 o 
 -18   4   0       31.89        5.76     17.10 o 
 -16   4   0       62.54       29.14     16.14 o 
 -14   4   0       22.22        1.60      9.46 o 
 -12   4   0       98.97       98.13      7.63 o 
 -10   4   0      668.75      761.90     14.87 o 
  -8   4   0     2189.90     2319.80     24.80 o 
  -6   4   0     1307.28     1557.57     17.96 o 
  -4   4   0     2382.28     2652.46     21.28 o 
  -2   4   0     1111.09      935.12     11.46 o 
   0   4   0     2429.36     2499.98     21.03 o 
   2   4   0     1127.83      946.57     12.48 o 
   4   4   0     2398.30     2687.13     25.94 o 
   6   4   0     1325.04     1553.09     18.84 o 
   8   4   0     2166.94     2295.12     41.89 o 
  10   4   0      668.29      730.86     17.50 o 
  12   4   0      101.43      105.23     12.20 o 
  14   4   0       22.67       26.77      8.63 o 
  16   4   0       62.95       44.67     10.41 o 
  18   4   0       30.95       34.80     21.69 o 
 -17   5   0       51.44       36.59     20.74 o 
 -15   5   0       48.20        0.15     27.19 o 
 -13   5   0       41.51       18.36      9.56 o 
 -11   5   0      257.90      252.97     10.94 o 
  -9   5   0      362.17      470.30     11.79 o 
  -7   5   0      720.59      785.87     13.96 o 
  -5   5   0      898.80      906.62     13.85 o 
  -3   5   0     1039.50     1114.63     13.95 o 
  -1   5   0       23.27       25.46      4.17 o 
   1   5   0       26.85       22.85      3.57 o 
   3   5   0     1035.49     1104.73     15.11 o 
   5   5   0      870.66      918.31     20.27 o 
   7   5   0      726.84      770.72     13.55 o 
   9   5   0      370.38      443.91     10.70 o 
  11   5   0      259.55      259.12     14.28 o 
  13   5   0       42.27       29.25      8.86 o 
  15   5   0       47.67       22.83      9.26 o 
  17   5   0       52.96       41.30     11.07 o 
 -16   6   0        3.52       -6.78     16.26 o 
 -14   6   0       28.20       -2.33     11.89 o 
 -12   6   0       25.26       13.93      7.62 o 
 -10   6   0      364.23      358.09     12.21 o 
  -8   6   0      803.67      791.05     15.43 o 
  -6   6   0     1136.32     1031.95     16.22 o 
  -4   6   0      729.59      762.64     11.40 o 
  -2   6   0       93.42       63.93      5.94 o 
   0   6   0      105.41      127.49      6.76 o 
   2   6   0       85.59       54.62      5.00 o 
   4   6   0      741.56      781.76     14.99 o 
   6   6   0     1132.56     1032.58     23.42 o 
   8   6   0      803.70      794.29     19.00 o 
  10   6   0      360.20      370.05     19.65 o 
  12   6   0       26.40       23.19      8.47 o 
  14   6   0       28.19       30.39      8.95 o 
  16   6   0        3.03       13.33      8.59 o 
 -15   7   0       55.04        7.34     29.26 o 
 -13   7   0        3.85      -12.99      8.66 o 
 -11   7   0       36.53       37.83      7.91 o 
  -9   7   0      142.30      136.26      8.77 o 
  -7   7   0       11.49       14.64      4.27 o 
  -5   7   0      764.07      762.09     12.35 o 
  -3   7   0     2044.74     1818.14     26.71 o 
  -1   7   0      167.97      171.65      8.88 o 
   1   7   0      170.91      182.48      9.21 o 
   3   7   0     2020.84     1782.18     36.09 o 
   5   7   0      767.14      787.37     15.91 o 
   7   7   0       12.49        9.86      4.72 o 
   9   7   0      145.84      139.93     12.91 o 
  11   7   0       35.93       45.06      9.93 o 
  13   7   0        4.29       -2.59      8.13 o 
  15   7   0       54.72       71.58     12.35 o 
 -14   8   0        6.59       -8.71      9.95 o 
 -12   8   0       36.38       23.02     14.09 o 
 -10   8   0       74.25       64.15     10.14 o 
  -8   8   0       73.35      107.88      8.26 o 
  -6   8   0      327.51      276.69     10.46 o 
  -4   8   0      328.51      380.98     11.63 o 
  -2   8   0      291.55      379.98     14.03 o 
   0   8   0       20.87        7.68      5.04 o 
   2   8   0      292.70      370.75     12.92 o 
   4   8   0      329.84      390.17     13.68 o 
   6   8   0      326.59      276.20     13.73 o 
   8   8   0       73.08       90.47     11.50 o 
  10   8   0       74.65       82.68     12.16 o 
  12   8   0       36.55       50.41     16.60 o 
  14   8   0        6.61        3.22      9.74 o 
 -13   9   0        9.37        3.32      8.96 o 
 -11   9   0       30.76        8.77     12.87 o 
  -9   9   0        6.86       -2.74      6.54 o 
  -7   9   0      134.70      106.75     11.52 o 
  -5   9   0      187.51      179.49     10.56 o 
  -3   9   0     1464.63     1346.29     25.94 o 
  -1   9   0      127.43      111.71      9.93 o 
   1   9   0      132.02       85.52      9.42 o 
   3   9   0     1471.04     1381.30     25.89 o 
   5   9   0      191.04      188.38     14.04 o 
   7   9   0      131.61      132.48     13.65 o 
   9   9   0        6.44        3.96      8.78 o 
  11   9   0       31.74       32.36     10.23 o 
  13   9   0        8.99        0.75      9.26 o 
 -12  10   0       27.58       14.05     25.07 o 
 -10  10   0       67.79       30.53     13.19 o 
  -8  10   0       30.29        9.14     20.37 o 
  -6  10   0       65.95       56.62     10.11 o 
  -4  10   0      401.93      418.82     17.97 o 
  -2  10   0      446.56      479.07     17.43 o 
   0  10   0      543.12      593.30     18.34 o 
   2  10   0      446.18      480.15     20.35 o 
   4  10   0      390.85      402.10     24.97 o 
   6  10   0       63.94       72.45     10.46 o 
   8  10   0       29.91       18.30      9.10 o 
  10  10   0       66.15       74.93     12.91 o 
  12  10   0       28.85       15.54     14.57 o 
  -9  11   0       19.22       -5.27     33.88 o 
  -7  11   0       77.44       52.20     22.52 o 
  -5  11   0      363.26      374.70     19.05 o 
  -3  11   0        3.38        8.34     12.42 o 
  -1  11   0      268.23      299.04     17.27 o 
   1  11   0      268.07      316.25     17.19 o 
   3  11   0        3.20       15.54      9.03 o 
   5  11   0      369.35      400.80     19.89 o 
   7  11   0       79.01       99.74     15.09 o 
   9  11   0       20.53        6.10      9.10 o 
  -8  12   0       33.15       45.48     16.41 o 
  -6  12   0        5.07       11.61     18.64 o 
  -4  12   0      154.33      191.02     16.19 o 
  -2  12   0       37.07       36.28     10.63 o 
   0  12   0       34.74       44.85     11.18 o 
   2  12   0       38.21       33.44      9.35 o 
   4  12   0      153.47      234.00     31.04 o 
   6  12   0        4.82       22.83     14.17 o 
   8  12   0       32.45       47.08     17.28 o 
  -3  13   0       29.28       39.01     14.00 o 
  -1  13   0       22.29       34.61     10.87 o 
   1  13   0       22.85       40.47     11.05 o 
   3  13   0       29.48       29.54     11.75 o 
 -19   1   1       18.97       -6.47     25.15 o 
 -17   1   1       57.03       64.40     15.02 o 
 -15   1   1      371.03      441.68     18.79 o 
 -13   1   1      128.08      182.70      8.01 o 
 -11   1   1      447.46      469.55      9.98 o 
  -9   1   1       11.77        1.16      1.89 o 
  -7   1   1      551.05      551.83      7.07 o 
  -5   1   1     1316.74     1297.12      8.17 o 
  -3   1   1     9431.15     9672.45     46.39 o 
  -1   1   1      157.45      108.60      2.02 o 
   1   1   1     4087.39     4469.92     20.75 o 
   3   1   1    24990.23    25630.84    128.33 o 
   5   1   1     2225.44     2104.44     16.79 o 
   7   1   1      153.26      219.92      7.09 o 
   9   1   1      469.28      445.33     10.85 o 
  11   1   1      232.35      251.88     10.09 o 
  13   1   1      153.65      147.89      9.26 o 
  15   1   1        0.69       -7.48      7.42 o 
  17   1   1       14.51       13.95      9.81 o 
 -20   2   1       43.05       32.23     19.10 o 
 -18   2   1       34.21       10.61     16.99 o 
 -16   2   1       39.09       24.74     13.89 o 
 -14   2   1       72.64       74.57      6.24 o 
 -12   2   1      577.51      648.39     10.23 o 
 -10   2   1      735.31      731.18      9.60 o 
  -8   2   1       78.43       99.00      3.93 o 
  -6   2   1     2803.15     2545.60     19.33 o 
  -4   2   1    10158.50    10140.89     49.76 o 
  -2   2   1     6767.83     6912.31     31.66 o 
   0   2   1    66976.20    64913.20    298.88 o 
   2   2   1     5174.07     4822.16     23.80 o 
   4   2   1      957.71     1045.12     10.26 o 
   6   2   1      287.97      294.64      6.67 o 
   8   2   1     2168.10     2219.04     24.70 o 
  10   2   1      888.96      974.16     16.69 o 
  12   2   1      102.42      107.37     15.94 o 
  14   2   1       67.27       64.65     10.77 o 
  16   2   1      157.64      163.68     15.31 o 
  18   2   1       10.08        6.79      9.74 o 
 -19   3   1      212.81      238.76     46.37 o 
 -17   3   1       55.35       45.54     16.82 o 
 -15   3   1      332.02      261.45     14.24 o 
 -13   3   1      548.78      545.94     11.79 o 
 -11   3   1      327.18      334.96      6.29 o 
  -9   3   1     1548.85     1563.55     16.23 o 
  -7   3   1     2953.81     3601.03     26.64 o 
  -5   3   1     2383.31     2454.53     20.06 o 
  -3   3   1      811.90      867.97      9.81 o 
  -1   3   1     1405.94     1336.11     10.79 o 
   1   3   1     7620.17     7836.88     43.57 o 
   3   3   1     2760.66     2821.99     21.07 o 
   5   3   1     2055.11     1996.82     47.32 o 
   7   3   1     1243.89     1174.10     13.94 o 
   9   3   1     1070.31     1094.31     14.57 o 
  11   3   1      335.77      399.37     11.58 o 
  13   3   1      270.31      314.56     16.97 o 
  15   3   1       15.03        7.44      8.38 o 
  17   3   1        7.39        8.69      9.55 o 
 -18   4   1       84.62       88.10     38.17 o 
 -16   4   1       45.63       33.30     14.28 o 
 -14   4   1      116.54      100.94      9.93 o 
 -12   4   1      234.25      243.59      9.63 o 
 -10   4   1     1140.57     1322.63     18.41 o 
  -8   4   1     1259.45     1111.48     15.41 o 
  -6   4   1      368.05      297.83      6.08 o 
  -4   4   1     1875.84     1713.42     16.66 o 
  -2   4   1     1847.81     1919.91     19.54 o 
   0   4   1     1214.07     1225.14     13.62 o 
   2   4   1      732.90      711.72     10.55 o 
   4   4   1      382.77      232.87      5.13 o 
   6   4   1      169.12      140.25      6.08 o 
   8   4   1      315.32      375.12      9.92 o 
  10   4   1      697.66      826.03     16.73 o 
  12   4   1       10.70       12.69      7.62 o 
  14   4   1       37.79       29.39      9.55 o 
  16   4   1        9.90       14.31     13.21 o 
 -17   5   1      146.63      139.80     23.75 o 
 -15   5   1       28.15       14.72     11.54 o 
 -13   5   1       35.31       28.06      7.22 o 
 -11   5   1       60.54       59.95      6.07 o 
  -9   5   1      203.74      195.43      8.43 o 
  -7   5   1     1090.53     1034.84     15.29 o 
  -5   5   1      866.86      757.03     11.31 o 
  -3   5   1     2520.79     2511.39     22.57 o 
  -1   5   1       40.89       53.00      4.69 o 
   1   5   1      314.40      312.34      8.87 o 
   3   5   1       17.12       47.97      4.84 o 
   5   5   1     1106.15      723.10     14.43 o 
   7   5   1      223.34      180.02      8.22 o 
   9   5   1      246.82      207.61      8.98 o 
  11   5   1        4.91       -7.52      7.79 o 
  13   5   1        0.65       -5.67      7.81 o 
  15   5   1       16.81       34.64     11.86 o 
  17   5   1        1.31       10.87     10.10 o 
 -18   6   1       11.67       -2.22     18.03 o 
 -16   6   1      260.49      323.36     32.87 o 
 -14   6   1        2.02      -10.00      7.21 o 
 -12   6   1       84.91       70.01      8.87 o 
 -10   6   1      167.60      206.50      9.25 o 
  -8   6   1      494.41      684.00     13.73 o 
  -6   6   1     1373.41     1351.73     16.91 o 
  -4   6   1       46.66       64.77      5.43 o 
  -2   6   1      481.44      522.89     12.74 o 
   0   6   1       13.99        6.74      3.72 o 
   2   6   1      387.36      372.19     10.77 o 
   4   6   1     1161.60     1409.18     20.29 o 
   6   6   1      213.76      342.35     10.87 o 
   8   6   1      176.21      142.50      7.62 o 
  10   6   1       16.76       18.51      8.29 o 
  12   6   1        0.41       -6.35      7.81 o 
  14   6   1        0.93       10.48      9.12 o 
  16   6   1        7.33       20.48      9.81 o 
 -17   7   1        2.33        3.42     14.35 o 
 -15   7   1        2.68      -19.93     13.29 o 
 -13   7   1       15.92        7.77     14.87 o 
 -11   7   1      144.91      137.17     12.24 o 
  -9   7   1      114.78      137.88      9.09 o 
  -7   7   1      346.59      387.41     11.00 o 
  -5   7   1      528.52      478.50     12.04 o 
  -3   7   1      447.93      444.52     14.57 o 
  -1   7   1      115.98       95.01      7.37 o 
   1   7   1      389.93      450.49     12.86 o 
   3   7   1     1187.66     1196.53     20.20 o 
   5   7   1      201.32      159.99      8.92 o 
   7   7   1      146.42      128.11      8.38 o 
   9   7   1      110.27       86.37     11.07 o 
  11   7   1       89.60       61.71     11.19 o 
  13   7   1       17.93       29.71     10.51 o 
  15   7   1       22.64       30.64     12.21 o 
 -16   8   1        8.29       -1.58     15.17 o 
 -14   8   1      101.57      106.44     13.68 o 
 -12   8   1        6.31      -12.54     11.62 o 
 -10   8   1      145.51      130.71     14.56 o 
  -8   8   1      238.53      270.39     10.41 o 
  -6   8   1      622.23      596.94     12.87 o 
  -4   8   1      179.96      226.17     11.95 o 
  -2   8   1     1296.41     1342.94     23.95 o 
   0   8   1      807.88      845.20     18.82 o 
   2   8   1      501.14      517.20     15.37 o 
   4   8   1      298.83      260.34     12.24 o 
   6   8   1      871.26      779.23     19.35 o 
   8   8   1      105.15      106.87     12.54 o 
  10   8   1        8.68       14.13      9.12 o 
  12   8   1       35.52       55.76     12.16 o 
  14   8   1       32.79       44.33     11.87 o 
 -15   9   1       58.56       45.14     19.60 o 
 -13   9   1        8.03       -7.19      9.29 o 
 -11   9   1       58.48       42.39     16.82 o 
  -9   9   1      154.89      159.22     13.99 o 
  -7   9   1      142.91      184.58     10.33 o 
  -5   9   1      349.20      482.84     16.87 o 
  -3   9   1      803.73      691.23     18.89 o 
  -1   9   1       78.03       92.12      9.17 o 
   1   9   1      619.90      706.87     18.67 o 
   3   9   1      296.20      398.38     14.94 o 
   5   9   1     1383.81     1582.14     38.28 o 
   7   9   1       21.39       24.74     10.54 o 
   9   9   1       82.88      107.83     14.08 o 
  11   9   1       70.40       81.83     13.60 o 
  13   9   1        7.19       -3.44      8.59 o 
 -12  10   1        8.49      -19.80     26.09 o 
 -10  10   1        0.89       -9.84     21.69 o 
  -8  10   1      141.08      154.18     17.17 o 
  -6  10   1       30.07       14.00      8.11 o 
  -4  10   1      787.31      945.87     23.77 o 
  -2  10   1      204.47      203.52     15.30 o 
   0  10   1       17.80       19.54     10.11 o 
   2  10   1      161.34      193.39     14.09 o 
   4  10   1      378.71      517.76     20.12 o 
   6  10   1      198.46      220.81     16.97 o 
   8  10   1       35.83       55.86     11.95 o 
  10  10   1       64.04       61.88     13.31 o 
 -11  11   1        8.36      -11.81     11.85 o 
  -9  11   1        2.24      -11.26     22.70 o 
  -7  11   1       69.65       23.14     12.48 o 
  -5  11   1       12.30       -8.63      7.78 o 
  -3  11   1       54.16       35.84     11.27 o 
  -1  11   1        5.67        9.27      8.94 o 
   1  11   1        0.88        0.14      6.74 o 
   3  11   1       51.78       58.24     10.87 o 
   5  11   1      110.59      122.13     15.85 o 
   7  11   1       25.56       29.18     11.18 o 
   9  11   1       35.07       29.14     12.64 o 
  -8  12   1       19.00       -8.81     16.26 o 
  -6  12   1       20.76       14.36     15.08 o 
  -4  12   1      104.42      107.35     18.66 o 
  -2  12   1       34.63       37.09     10.02 o 
   0  12   1        7.74        6.91      8.69 o 
   2  12   1      144.78      164.48     15.17 o 
   4  12   1       45.52       70.75     11.40 o 
   6  12   1        3.46        0.68     10.54 o 
  -3  13   1       17.65       13.86     12.46 o 
  -1  13   1      247.05      320.06     22.16 o 
   1  13   1       34.93       39.39     10.54 o 
 -20   0   2       34.42       49.57     34.56 o 
 -18   0   2       90.75       89.45     25.07 o 
 -16   0   2       31.66       32.17     12.66 o 
 -14   0   2      565.97      680.11     18.05 o 
 -12   0   2     1439.11     1769.23     45.40 o 
 -10   0   2      117.70      111.65      6.69 o 
  -8   0   2      413.25      482.14      8.71 o 
  -6   0   2      604.69      485.94      6.47 o 
  -2   0   2    14636.25    14475.55    108.27 o 
   0   0   2    27873.34    26988.77    187.14 o 
   2   0   2    68381.81    65044.48    704.66 o 
   4   0   2      614.27      719.87     17.96 o 
   6   0   2     4739.20     4662.40     56.16 o 
   8   0   2     1690.75     1502.00     47.78 o 
  10   0   2      527.60      526.39     19.58 o 
  12   0   2      133.48      137.38     23.72 o 
  14   0   2      222.14      260.89     18.61 o 
  16   0   2      210.49      249.39     26.43 o 
 -21   1   2       12.08       17.24     53.20 o 
 -19   1   2      152.03      122.98     22.19 o 
 -17   1   2       30.36       23.43      9.14 o 
 -15   1   2      570.19      665.15     21.94 o 
 -13   1   2       10.12       21.35      3.63 o 
 -11   1   2      872.57      878.30     11.05 o 
  -9   1   2      263.29      216.99      4.81 o 
  -7   1   2      681.69      609.53      6.56 o 
  -5   1   2     5074.91     5255.18     31.29 o 
  -3   1   2    10565.69    10478.09     51.18 o 
  -1   1   2     2830.80     2781.48     13.63 o 
   1   1   2    60855.36    58648.38    293.23 o 
   3   1   2    13393.92    13322.14     80.50 o 
   5   1   2      777.46      675.38     10.91 o 
   7   1   2      320.02      275.11      9.25 o 
   9   1   2      758.98      761.68     15.55 o 
  11   1   2      196.32      203.12     10.32 o 
  13   1   2       37.98       32.72      6.11 o 
  15   1   2       30.89       28.35      7.12 o 
  17   1   2        3.46        6.03     11.52 o 
 -20   2   2       13.61       10.48     13.81 o 
 -18   2   2       43.02       44.46     13.88 o 
 -16   2   2      126.09      128.31     15.98 o 
 -14   2   2      107.24       82.66      5.46 o 
 -12   2   2       67.83       72.60      3.91 o 
 -10   2   2     2409.65     2518.39     19.05 o 
  -8   2   2      141.62       96.86      2.37 o 
  -6   2   2     3176.33     3124.33     18.74 o 
  -4   2   2      294.67      277.57      3.45 o 
  -2   2   2     5049.87     5034.63     24.04 o 
   0   2   2     2641.53     2639.45     14.43 o 
   2   2   2      865.12      774.90     10.28 o 
   4   2   2      725.60      548.60      9.51 o 
   6   2   2      408.55      310.67      8.29 o 
   8   2   2      148.07      109.07      7.18 o 
  10   2   2      562.18      628.48     15.04 o 
  12   2   2        2.98       -6.31      4.53 o 
  14   2   2       65.27       52.47      8.56 o 
  16   2   2       13.03       11.29      9.93 o 
 -19   3   2      107.12      116.45     18.17 o 
 -17   3   2       17.12        7.87     10.14 o 
 -15   3   2       33.27       33.55      7.22 o 
 -13   3   2       41.01       23.88      3.78 o 
 -11   3   2      453.70      359.17      7.92 o 
  -9   3   2      848.64      741.03     10.27 o 
  -7   3   2      684.74      515.44      9.02 o 
  -5   3   2       41.63       55.57      2.75 o 
  -3   3   2      495.16      531.22      6.51 o 
  -1   3   2      398.62      349.37      5.28 o 
   1   3   2      566.56      498.31      6.95 o 
   3   3   2     4837.93     4394.42     36.32 o 
   5   3   2     2334.92     2055.16     20.64 o 
   7   3   2      198.51      144.05      6.40 o 
   9   3   2      210.66      214.02      9.29 o 
  11   3   2       58.15       57.47     10.47 o 
  13   3   2       24.94       25.22      7.52 o 
  15   3   2       12.82        6.15     11.18 o 
 -20   4   2       26.23        4.11     19.65 o 
 -18   4   2      178.44      154.78     20.36 o 
 -16   4   2      340.58      332.07     21.98 o 
 -14   4   2       51.22       43.42      7.38 o 
 -12   4   2      237.87      254.31      7.41 o 
 -10   4   2     1459.91     1398.65     15.55 o 
  -8   4   2      761.40      694.49     10.59 o 
  -6   4   2     8147.39     7640.81     53.75 o 
  -4   4   2      578.86      950.38     10.29 o 
  -2   4   2     1215.32     1604.51     16.98 o 
   0   4   2      692.93      639.43     10.42 o 
   2   4   2      217.68      288.15      6.13 o 
   4   4   2     1602.36     1616.98     17.57 o 
   6   4   2     1948.57     1774.18     18.88 o 
   8   4   2      147.55      154.14      5.72 o 
  10   4   2      250.27      259.42     11.13 o 
  12   4   2       10.36        4.07      6.75 o 
  14   4   2       22.09       31.83      9.61 o 
  16   4   2       10.55        1.15      8.86 o 
 -19   5   2       79.41       52.96     32.08 o 
 -17   5   2       89.24       66.94     14.48 o 
 -15   5   2       62.75       50.43     11.67 o 
 -13   5   2      333.71      394.40     14.57 o 
 -11   5   2      911.54      973.33     16.01 o 
  -9   5   2     1524.55     1680.19     15.82 o 
  -7   5   2     3433.13     3829.44     63.85 o 
  -5   5   2     1211.39     1117.52     13.86 o 
  -3   5   2     3068.21     2808.91     29.55 o 
  -1   5   2      147.03      263.10      7.63 o 
   1   5   2       18.60        8.85      2.94 o 
   3   5   2      316.88      342.49      7.82 o 
   5   5   2     1304.48     1363.15     29.70 o 
   7   5   2     1314.06     1409.85     20.91 o 
   9   5   2      339.20      393.40     12.45 o 
  11   5   2      182.31      168.40     13.67 o 
  13   5   2       16.17       29.49     10.29 o 
  15   5   2       23.83       24.81     10.99 o 
 -18   6   2       28.29       40.02     19.05 o 
 -16   6   2      122.67       99.47     15.41 o 
 -14   6   2      512.41      498.49     18.94 o 
 -12   6   2      162.34      142.26     12.94 o 
 -10   6   2      826.49      950.69     16.39 o 
  -8   6   2     1355.56     1488.38     18.20 o 
  -6   6   2      696.97      575.72     12.08 o 
  -4   6   2      435.64      455.02     12.37 o 
  -2   6   2     1708.16     1989.45     25.45 o 
   0   6   2      238.60      194.97      7.63 o 
   2   6   2      946.84      894.46     14.87 o 
   4   6   2      252.57      270.50      8.04 o 
   6   6   2      845.42      711.99     15.07 o 
   8   6   2       14.48        2.67      3.95 o 
  10   6   2        2.67       -7.92      7.62 o 
  12   6   2       10.47       11.56      8.38 o 
  14   6   2       33.00       41.72     11.95 o 
 -17   7   2      112.88       87.54     24.31 o 
 -15   7   2       21.48        9.26     12.21 o 
 -13   7   2      144.65      110.40     10.77 o 
 -11   7   2      165.73      176.93     13.48 o 
  -9   7   2      272.68      277.58     10.32 o 
  -7   7   2      410.23      331.09     10.60 o 
  -5   7   2      228.64      131.29      8.56 o 
  -3   7   2      932.25      838.78     17.47 o 
  -1   7   2     1591.79     1600.32     23.91 o 
   1   7   2      817.14      776.61     16.52 o 
   3   7   2      408.80      345.35     11.58 o 
   5   7   2     1138.83     1072.18     24.46 o 
   7   7   2      176.42      182.95     10.93 o 
   9   7   2      148.86      158.64     15.33 o 
  11   7   2       22.44       17.57     21.35 o 
  13   7   2        4.41       -9.94      9.34 o 
 -16   8   2        8.72      -16.93     11.28 o 
 -14   8   2      125.90      121.00     12.52 o 
 -12   8   2       20.16        4.49      8.97 o 
 -10   8   2        7.91       -0.76      6.20 o 
  -8   8   2       11.75        2.58      4.50 o 
  -6   8   2       17.75       44.40      7.01 o 
  -4   8   2      159.19      189.11     10.24 o 
  -2   8   2      539.94      489.89     14.76 o 
   0   8   2      349.26      338.02     12.64 o 
   2   8   2       10.65       17.61      5.66 o 
   4   8   2      432.67      455.72     17.02 o 
   6   8   2      296.85      338.69     13.64 o 
   8   8   2      128.42      156.74     16.26 o 
  10   8   2       11.71        9.89      8.86 o 
  12   8   2       10.20       -1.55     10.84 o 
 -15   9   2       62.98       61.07     19.60 o 
 -13   9   2       19.04        7.15     16.53 o 
 -11   9   2       26.24       12.60      8.33 o 
  -9   9   2      117.99      117.16     18.66 o 
  -7   9   2       44.51       27.02      7.71 o 
  -5   9   2      311.56      257.67     13.17 o 
  -3   9   2      448.08      523.49     16.87 o 
  -1   9   2      105.65       94.23      9.28 o 
   1   9   2      421.07      442.77     15.50 o 
   3   9   2      498.93      474.36     18.69 o 
   5   9   2      337.76      364.14     15.43 o 
   7   9   2       28.94       43.08     10.25 o 
   9   9   2       73.04       69.05     12.43 o 
  11   9   2       24.48       15.67     11.38 o 
 -14  10   2       14.82      -48.79     32.53 o 
 -12  10   2       60.33       71.72     15.79 o 
 -10  10   2       43.08       20.26     12.03 o 
  -8  10   2       12.50        0.76      7.37 o 
  -6  10   2       47.00       37.10      8.73 o 
  -4  10   2      226.09      247.36     13.70 o 
  -2  10   2     1045.17     1175.95     27.68 o 
   0  10   2      185.20      211.80     20.54 o 
   2  10   2      113.27      119.16     12.83 o 
   4  10   2       47.92       48.05     10.01 o 
   6  10   2      322.96      300.09     19.30 o 
   8  10   2       45.20       39.11     11.56 o 
  10  10   2       19.59       13.60     11.19 o 
 -11  11   2       41.71       26.50     14.20 o 
  -9  11   2       70.70       69.37     23.06 o 
  -7  11   2      110.17      105.36     29.14 o 
  -5  11   2       78.57       60.32     14.05 o 
  -3  11   2       63.17       39.22      9.32 o 
  -1  11   2      239.35      253.42     16.56 o 
   1  11   2      284.13      287.88     19.14 o 
   3  11   2       35.19       63.38     18.92 o 
   5  11   2      153.43      178.72     25.41 o 
   7  11   2       83.98      120.65     15.44 o 
  -8  12   2       14.74      -14.68     15.93 o 
  -6  12   2       28.38       22.93     13.65 o 
  -4  12   2      118.55      100.23     18.43 o 
  -2  12   2       12.09        1.42      8.48 o 
   0  12   2       46.29       48.72     10.82 o 
   2  12   2       92.72       97.75     14.13 o 
   4  12   2       13.91       40.42     16.94 o 
  -3  13   2       32.52       35.32     13.27 o 
  -1  13   2        2.61       15.86     26.09 o 
 -21   1   3        3.06        4.75     12.46 o 
 -19   1   3       93.20       90.60     12.71 o 
 -17   1   3      201.36      254.90     16.40 o 
 -15   1   3      256.50      268.60     14.09 o 
 -13   1   3      431.53      399.34      8.69 o 
 -11   1   3      213.95      196.02      5.05 o 
  -9   1   3      306.15      319.65      5.74 o 
  -7   1   3      755.92      842.77     10.84 o 
  -5   1   3     1449.07     1368.16     12.60 o 
  -3   1   3     1093.85     1056.49      7.50 o 
  -1   1   3     3298.72     3344.00     23.14 o 
   1   1   3     8166.82     8083.00     52.58 o 
   3   1   3       17.16       17.68      3.23 o 
   5   1   3     3528.11     3763.70     35.55 o 
   7   1   3       63.81       37.05      5.11 o 
   9   1   3      260.67      255.05     10.89 o 
  11   1   3      104.30       87.86      8.03 o 
  13   1   3        2.80       -7.59      5.06 o 
  15   1   3        0.53      -10.10      6.73 o 
 -20   2   3       10.37       -5.10     10.04 o 
 -18   2   3      291.53      336.37     25.73 o 
 -16   2   3      220.20      262.20     13.95 o 
 -14   2   3      692.95      797.03     12.87 o 
 -12   2   3      265.01      322.24      6.28 o 
 -10   2   3      742.27      820.60      8.87 o 
  -8   2   3      412.92      505.55      6.62 o 
  -6   2   3     1223.24     1031.77      9.78 o 
  -4   2   3     3963.20     3498.25     21.18 o 
  -2   2   3      466.16      368.21      5.67 o 
   0   2   3       27.92       13.85      2.13 o 
   2   2   3     2058.82     2330.79     23.56 o 
   4   2   3     2849.10     2617.18     27.35 o 
   6   2   3     1542.48     1539.56     21.52 o 
   8   2   3      212.07      225.73     10.25 o 
  10   2   3      154.29      153.01     16.34 o 
  12   2   3       15.32       10.22      5.51 o 
  14   2   3       69.35       57.52      9.44 o 
 -21   3   3        0.14      -18.63     13.50 o 
 -19   3   3      100.86       77.83     16.80 o 
 -17   3   3      190.18      171.24     15.08 o 
 -15   3   3      403.73      417.87     15.33 o 
 -13   3   3      450.64      495.38      9.75 o 
 -11   3   3      157.50      163.30      5.37 o 
  -9   3   3     2232.70     2215.78     17.59 o 
  -7   3   3     1260.95     1061.38     10.84 o 
  -5   3   3     4886.66     4593.61     38.71 o 
  -3   3   3     7924.79     7909.59     49.18 o 
  -1   3   3     2816.62     3302.58     43.41 o 
   1   3   3     1755.36     1659.37     17.54 o 
   3   3   3      253.51      312.25      8.99 o 
   5   3   3      843.26      861.29     13.94 o 
   7   3   3      545.03      648.30     14.67 o 
   9   3   3      724.67      817.87     19.79 o 
  11   3   3      114.01      117.14      9.32 o 
  13   3   3       35.81       38.65      9.22 o 
  15   3   3        3.82       11.37     10.51 o 
 -20   4   3       84.26       63.46     15.22 o 
 -18   4   3      126.29      130.42     17.90 o 
 -16   4   3      315.86      348.55     20.65 o 
 -14   4   3      301.08      359.75     13.39 o 
 -12   4   3       93.56      119.20      5.50 o 
 -10   4   3     1830.61     1864.44     21.13 o 
  -8   4   3     1382.17     1285.58     14.77 o 
  -6   4   3     3890.35     3907.39     28.46 o 
  -4   4   3      366.90      359.19      6.00 o 
  -2   4   3      826.52     1001.34     13.37 o 
   0   4   3     1188.73     1121.62     13.09 o 
   2   4   3     2765.77     2450.22     23.88 o 
   4   4   3      275.85      208.22      7.63 o 
   6   4   3      515.05      503.97     17.03 o 
   8   4   3      158.48      182.14      9.53 o 
  10   4   3      142.34      158.38     10.31 o 
  12   4   3        7.26       -1.09      7.25 o 
  14   4   3       41.82       29.71     11.95 o 
 -19   5   3       56.69       26.22     20.74 o 
 -17   5   3       13.02       11.69      9.16 o 
 -15   5   3      135.72      100.99     12.58 o 
 -13   5   3       15.24       11.91      6.09 o 
 -11   5   3      542.31      568.31     10.42 o 
  -9   5   3      302.05      248.93      7.67 o 
  -7   5   3       21.23        9.82      3.31 o 
  -5   5   3       99.99      222.01      6.17 o 
  -3   5   3      119.62      162.22      6.80 o 
  -1   5   3     1157.82     1431.96     18.08 o 
   1   5   3      265.23      314.79      7.98 o 
   3   5   3     1428.14     1206.11     16.45 o 
   5   5   3      161.24      106.34      5.14 o 
   7   5   3      213.37      209.08     10.21 o 
   9   5   3       38.82       34.69      5.94 o 
  11   5   3       86.16       85.84     10.82 o 
  13   5   3        8.53        4.73      8.62 o 
 -18   6   3       32.43       -1.73     15.55 o 
 -16   6   3       16.86        4.53      9.70 o 
 -14   6   3      390.66      439.56     18.39 o 
 -12   6   3      199.17      230.30     11.70 o 
 -10   6   3      273.48      353.09     10.88 o 
  -8   6   3      373.46      461.70     11.40 o 
  -6   6   3     1106.38      799.13     13.22 o 
  -4   6   3      155.68      252.02      8.57 o 
  -2   6   3      364.12      360.11     10.11 o 
   0   6   3      791.98      888.09     15.42 o 
   2   6   3      290.13      304.80      8.75 o 
   4   6   3      344.76      352.84      9.55 o 
   6   6   3      165.87      131.72     10.05 o 
   8   6   3       17.82        8.66      5.03 o 
  10   6   3      135.31      128.00     16.11 o 
  12   6   3       38.84       35.12     10.51 o 
  14   6   3        7.96        7.80     11.19 o 
 -17   7   3       17.44       -4.73     14.38 o 
 -15   7   3      151.25      126.10     14.27 o 
 -13   7   3      294.87      353.50     15.50 o 
 -11   7   3      192.27      258.40     12.55 o 
  -9   7   3      240.67      326.52     11.08 o 
  -7   7   3      625.28      762.91     14.25 o 
  -5   7   3      364.15      329.94     11.66 o 
  -3   7   3      297.56      350.39     12.02 o 
  -1   7   3      209.98      224.03      8.99 o 
   1   7   3     1110.31     1171.52     18.88 o 
   3   7   3      496.59      495.48     15.71 o 
   5   7   3      310.17      268.27     11.47 o 
   7   7   3      208.95      177.96     13.43 o 
   9   7   3       23.90       21.85      9.40 o 
  11   7   3        8.96       -8.25      9.34 o 
  13   7   3        2.83       14.17     10.51 o 
 -16   8   3       17.17        8.77     12.25 o 
 -14   8   3      232.37      253.00     22.63 o 
 -12   8   3       88.77       90.45      9.99 o 
 -10   8   3      231.67      262.16     17.07 o 
  -8   8   3      147.79      163.22     10.63 o 
  -6   8   3      253.91      228.19     11.17 o 
  -4   8   3      908.93      899.57     19.22 o 
  -2   8   3      523.35      636.28     16.83 o 
   0   8   3       96.74      115.95      9.19 o 
   2   8   3     1028.59     1042.16     21.05 o 
   4   8   3       94.13       89.21     13.48 o 
   6   8   3      856.83      820.97     27.55 o 
   8   8   3        1.25        2.58     13.21 o 
  10   8   3      101.82       95.80     13.98 o 
  12   8   3       63.21       80.03     15.04 o 
 -15   9   3        1.67       -6.17     14.04 o 
 -13   9   3       17.88        5.23     11.25 o 
 -11   9   3       23.04        3.78     10.37 o 
  -9   9   3       29.30        6.01      9.09 o 
  -7   9   3      178.12      111.88     11.66 o 
  -5   9   3      142.98      108.33      9.82 o 
  -3   9   3      325.72      280.71     13.81 o 
  -1   9   3     1544.98     1597.26     27.88 o 
   1   9   3      994.95     1131.30     23.36 o 
   3   9   3      131.33      172.35     11.01 o 
   5   9   3      155.29      194.16     17.25 o 
   7   9   3      186.95      201.15     18.67 o 
   9   9   3       33.16       39.55     11.56 o 
 -14  10   3       48.15        4.69     14.84 o 
 -12  10   3        2.48        7.78     22.89 o 
 -10  10   3       63.62       66.43     10.98 o 
  -8  10   3       44.59       25.65     11.14 o 
  -6  10   3      259.76      221.04     22.18 o 
  -4  10   3      102.23       58.70      9.05 o 
  -2  10   3      307.22      354.19     15.43 o 
   0  10   3        8.53        8.71     10.86 o 
   2  10   3       88.00      108.95     12.55 o 
   4  10   3       15.04       32.94     17.83 o 
   6  10   3       27.62       39.46     10.89 o 
   8  10   3       94.92      108.38     15.30 o 
 -11  11   3        5.50      -11.91     24.40 o 
  -9  11   3       48.45       15.99     12.39 o 
  -7  11   3       24.62       15.79     13.05 o 
  -5  11   3       36.94       44.12     14.23 o 
  -3  11   3      116.04       99.14     12.13 o 
  -1  11   3       11.50        6.94      6.80 o 
   1  11   3        8.47       16.17      8.72 o 
   3  11   3        8.09       19.38     19.90 o 
   5  11   3       29.01       58.88     19.31 o 
   7  11   3       39.34       49.69     11.95 o 
 -10  12   3       12.33       -5.05     32.53 o 
  -8  12   3       23.68       13.51     19.31 o 
  -6  12   3        0.25      -14.08     13.55 o 
  -4  12   3       55.88       46.44     15.54 o 
  -2  12   3       38.82       51.79     14.92 o 
   0  12   3       64.29       83.56     13.15 o 
   2  12   3       48.04       54.08     12.52 o 
   4  12   3        8.58       -0.61     14.91 o 
 -22   0   4       10.61       -4.07     23.04 o 
 -20   0   4       19.83       -1.02     10.98 o 
 -18   0   4      739.58      857.66     44.73 o 
 -16   0   4       39.09       54.58     10.40 o 
 -14   0   4      570.84      676.15     14.69 o 
 -12   0   4      273.50      284.63     16.05 o 
 -10   0   4     8238.65     9623.72    189.07 o 
  -8   0   4     1522.94     1764.68     53.54 o 
  -6   0   4       65.22       66.20      2.30 o 
  -4   0   4     4030.14     3780.86     53.69 o 
  -2   0   4      293.67      326.25      6.90 o 
   0   0   4     2183.99     2413.99     33.54 o 
   2   0   4     3436.47     2998.99     41.51 o 
   4   0   4    16145.62    14845.76    227.36 o 
   6   0   4      919.31      713.91     22.46 o 
   8   0   4      292.87      292.89     17.74 o 
  10   0   4       25.79       15.59      8.15 o 
  12   0   4       10.44        3.61      8.47 o 
  14   0   4       37.61       40.66     17.62 o 
 -21   1   4       33.39       14.61     10.75 o 
 -19   1   4       87.68       82.54     13.96 o 
 -17   1   4       10.08       23.40      6.85 o 
 -15   1   4      592.66      728.96     20.96 o 
 -13   1   4      147.42      117.95      4.66 o 
 -11   1   4      269.15      273.46      4.95 o 
  -9   1   4     3307.74     3285.36     39.61 o 
  -7   1   4      244.90      337.01      7.16 o 
  -5   1   4      758.49      743.17      7.00 o 
  -3   1   4      186.58      176.05      3.88 o 
  -1   1   4      719.77      628.21      9.31 o 
   1   1   4      731.77      528.10      9.50 o 
   3   1   4     2639.83     3292.68     32.53 o 
   5   1   4     1054.46     1284.18     26.02 o 
   7   1   4      485.03      455.01     13.41 o 
   9   1   4       34.71       19.96      6.26 o 
  11   1   4       42.96       32.11      7.17 o 
  13   1   4        7.55       -0.21      7.75 o 
 -22   2   4        3.97        1.38     13.10 o 
 -20   2   4      185.07      179.94     16.13 o 
 -18   2   4       57.21       46.36     10.46 o 
 -16   2   4      114.51       82.39      8.29 o 
 -14   2   4       29.28       43.93      4.60 o 
 -12   2   4      272.47      219.76      4.90 o 
 -10   2   4     1000.46      962.99     11.54 o 
  -8   2   4     1703.63     1674.15     19.34 o 
  -6   2   4      214.50      223.32      3.94 o 
  -4   2   4     2828.52     2723.31     22.79 o 
  -2   2   4      988.00      884.42      9.66 o 
   0   2   4      228.53      306.54      7.62 o 
   2   2   4     2137.61     2047.29     23.63 o 
   4   2   4     4444.61     4370.29     40.78 o 
   6   2   4      525.22      588.24     14.54 o 
   8   2   4       55.02       65.46      7.21 o 
  10   2   4       80.64       60.63      7.58 o 
  12   2   4       14.75       -2.32      6.77 o 
  14   2   4        9.78       -0.65      8.73 o 
 -21   3   4       35.00       27.69     15.26 o 
 -19   3   4       12.38       21.22      9.53 o 
 -17   3   4      494.75      574.88     23.26 o 
 -15   3   4       39.09       13.91      5.20 o 
 -13   3   4      119.40       66.10      2.68 o 
 -11   3   4      218.34      142.19      5.46 o 
  -9   3   4      309.31      259.40      5.28 o 
  -7   3   4       88.77       36.24      2.58 o 
  -5   3   4       57.66       40.73      3.16 o 
  -3   3   4      368.96      314.33      6.51 o 
  -1   3   4      247.00      287.19      6.51 o 
   1   3   4     1239.09     1156.21     16.98 o 
   3   3   4      478.16      344.30     10.51 o 
   5   3   4       21.53       16.11      4.13 o 
   7   3   4      143.75      173.71     10.27 o 
   9   3   4       27.41       20.40      6.12 o 
  11   3   4       33.47       19.00     11.49 o 
  13   3   4        1.33      -11.16      7.44 o 
 -20   4   4       10.65       -0.69      9.58 o 
 -18   4   4      128.66      125.82     13.95 o 
 -16   4   4       29.57       18.12      7.49 o 
 -14   4   4        1.25       -1.61      3.44 o 
 -12   4   4      385.32      432.95      8.75 o 
 -10   4   4     2140.89     1932.62     17.30 o 
  -8   4   4      773.16      525.38      8.43 o 
  -6   4   4     1500.19     1188.56     13.13 o 
  -4   4   4     3907.35     4016.11     33.08 o 
  -2   4   4      918.65      708.77     10.22 o 
   0   4   4     1772.92     1600.87     17.12 o 
   2   4   4      384.10      403.08     11.25 o 
   4   4   4      388.19      368.79     11.36 o 
   6   4   4      317.38      401.98     12.93 o 
   8   4   4      253.50      219.93     11.28 o 
  10   4   4      122.35      104.52     12.82 o 
  12   4   4      103.73       92.36     11.97 o 
 -21   5   4        2.63      -16.40     10.93 o 
 -19   5   4       67.91       25.01     13.79 o 
 -17   5   4      156.56      129.62     13.64 o 
 -15   5   4      529.17      573.02     25.54 o 
 -13   5   4     1353.96     1498.39     21.54 o 
 -11   5   4      940.35     1037.31     15.75 o 
  -9   5   4     2013.36     2057.23     23.41 o 
  -7   5   4     2409.57     2244.46     20.54 o 
  -5   5   4     1578.38     1732.04     19.71 o 
  -3   5   4      714.67      683.48     12.29 o 
  -1   5   4     1568.84     1903.48     19.42 o 
   1   5   4      629.26      575.64     11.03 o 
   3   5   4      636.52      652.16     13.10 o 
   5   5   4      255.32      338.78     12.01 o 
   7   5   4      159.38      211.51     11.20 o 
   9   5   4      173.59      159.35     13.17 o 
  11   5   4       12.65       10.39      8.80 o 
  13   5   4        7.78        5.77      8.00 o 
 -20   6   4       34.00       12.74     17.44 o 
 -18   6   4       60.84       37.23     17.90 o 
 -16   6   4       96.06       96.13     12.36 o 
 -14   6   4       64.49       69.29      8.30 o 
 -12   6   4      198.37      207.97     12.69 o 
 -10   6   4     1059.17     1176.30     17.87 o 
  -8   6   4     1598.29     1635.41     17.98 o 
  -6   6   4     1300.03     1325.96     18.18 o 
  -4   6   4      996.50     1065.64     16.57 o 
  -2   6   4      710.24      812.89     14.80 o 
   0   6   4     1099.26     1116.61     16.22 o 
   2   6   4     2542.65     2418.22     27.21 o 
   4   6   4      199.83      245.11      9.28 o 
   6   6   4      541.89      600.55     16.63 o 
   8   6   4        9.21        3.74      7.35 o 
  10   6   4      106.48      103.60     13.76 o 
  12   6   4       55.77       44.10     10.24 o 
 -19   7   4       23.21       -4.06     12.78 o 
 -17   7   4       52.29       39.44     14.24 o 
 -15   7   4       20.92       -4.55     12.23 o 
 -13   7   4      578.11      597.24     17.88 o 
 -11   7   4      336.25      307.66     15.05 o 
  -9   7   4      248.19      239.12      9.18 o 
  -7   7   4      237.45      206.95     10.22 o 
  -5   7   4      106.07       96.15      6.57 o 
  -3   7   4      529.51      614.91     13.65 o 
  -1   7   4      466.65      428.57     12.03 o 
   1   7   4      198.71      221.47      8.75 o 
   3   7   4      121.43       85.98      6.41 o 
   5   7   4      183.49      143.17     10.07 o 
   7   7   4      236.58      229.08     17.24 o 
   9   7   4      110.37      125.05     13.41 o 
  11   7   4        1.60        0.81     12.20 o 
 -18   8   4        1.58      -14.15     14.39 o 
 -16   8   4       25.99        5.30     12.75 o 
 -14   8   4       27.98       11.93      9.65 o 
 -12   8   4      345.60      370.07     19.51 o 
 -10   8   4       79.48       60.38     10.31 o 
  -8   8   4       50.84       68.41     11.63 o 
  -6   8   4       41.82       30.13      6.32 o 
  -4   8   4      135.21      152.31      9.96 o 
  -2   8   4       95.37      133.28      8.20 o 
   0   8   4      396.96      342.52     12.39 o 
   2   8   4      559.01      580.29     15.18 o 
   4   8   4       23.30       16.79      5.19 o 
   6   8   4       65.98       83.99     10.85 o 
   8   8   4       63.03       82.38     13.50 o 
  10   8   4       48.66       55.13     13.98 o 
 -17   9   4       28.99       18.83     21.21 o 
 -15   9   4        8.74       -3.92     14.25 o 
 -13   9   4       20.88        6.37      7.49 o 
 -11   9   4       93.80       71.17     12.08 o 
  -9   9   4       29.62       35.24     15.97 o 
  -7   9   4       17.09       25.57      8.89 o 
  -5   9   4       92.19       79.37      8.77 o 
  -3   9   4      400.95      409.01     15.40 o 
  -1   9   4      764.74      966.05     22.06 o 
   1   9   4      738.47      851.88     25.71 o 
   3   9   4        5.44        2.31      6.05 o 
   5   9   4       20.84       14.96      9.12 o 
   7   9   4      148.02      153.09     16.75 o 
   9   9   4       21.95       35.02     11.95 o 
 -14  10   4      134.96      154.50     60.54 o 
 -12  10   4       80.34       69.83     11.44 o 
 -10  10   4       34.72       20.80     13.37 o 
  -8  10   4        6.23       -6.06      8.16 o 
  -6  10   4      115.00       87.99     12.59 o 
  -4  10   4      147.86      146.15     12.91 o 
  -2  10   4      137.59      148.56     11.39 o 
   0  10   4       26.96       29.94      8.38 o 
   2  10   4      208.00      218.77     13.41 o 
   4  10   4       56.73       55.99     15.25 o 
   6  10   4       71.52       79.77     15.09 o 
 -13  11   4       77.81       39.31     39.98 o 
 -11  11   4       59.11       51.70     26.56 o 
  -9  11   4       64.08       49.10     15.56 o 
  -7  11   4       23.32        0.81      8.67 o 
  -5  11   4       97.58       78.71     12.87 o 
  -3  11   4      211.00      137.71     14.33 o 
  -1  11   4      211.26      222.90     21.90 o 
   1  11   4       51.32       46.93     11.30 o 
   3  11   4       66.09       69.86     14.13 o 
   5  11   4        7.32        4.61     11.52 o 
 -10  12   4       26.08       -9.31     32.87 o 
  -8  12   4       72.01       48.43     16.69 o 
  -6  12   4       43.63       10.45     22.75 o 
  -4  12   4       27.08        8.71     12.29 o 
  -2  12   4       24.65       35.94     15.59 o 
   0  12   4       15.63        8.81      8.15 o 
   2  12   4       27.61       36.75     16.94 o 
 -23   1   5       16.63       14.92     16.13 o 
 -21   1   5       20.27       27.30     12.52 o 
 -19   1   5       38.44       47.32      9.01 o 
 -17   1   5      234.63      290.40     15.82 o 
 -15   1   5      732.16      745.02     21.27 o 
 -13   1   5       11.14        0.98      2.37 o 
 -11   1   5      174.20      104.82      4.79 o 
  -9   1   5      152.18      122.26      5.15 o 
  -7   1   5     1540.06     1723.76     12.67 o 
  -5   1   5     1693.84     1742.62     16.20 o 
  -3   1   5      180.81      179.57      5.60 o 
  -1   1   5      368.28      365.63     10.54 o 
   1   1   5      809.06      756.49     14.04 o 
   3   1   5      536.15      627.27     14.45 o 
   5   1   5      304.24      292.70     14.57 o 
   7   1   5      760.15      726.66     17.66 o 
   9   1   5       18.69        6.52      6.31 o 
  11   1   5        5.86       -9.37      6.25 o 
  13   1   5        2.07      -10.09      6.73 o 
 -22   2   5       29.14       22.69     10.88 o 
 -20   2   5       19.48       33.78      9.03 o 
 -18   2   5      476.08      627.35     20.54 o 
 -16   2   5      194.76      185.75     11.60 o 
 -14   2   5      124.77       95.82      5.44 o 
 -12   2   5        9.73       21.02      2.78 o 
 -10   2   5      509.71      795.46     12.94 o 
  -8   2   5     1716.81     1608.64     19.72 o 
  -6   2   5     1261.67     1056.95     11.77 o 
  -4   2   5      482.91      427.45      7.64 o 
  -2   2   5      868.57      924.14     12.83 o 
   0   2   5       40.11       21.29      3.97 o 
   2   2   5     1773.57     1680.30     22.83 o 
   4   2   5     1210.68     1241.27     20.84 o 
   6   2   5      408.33      424.22     14.14 o 
   8   2   5        4.42       -8.03      5.41 o 
  10   2   5       61.87       52.59      8.23 o 
  12   2   5       46.64       34.87      9.89 o 
 -21   3   5        1.75        1.25      8.15 o 
 -19   3   5       79.21       89.32     11.87 o 
 -17   3   5      447.41      529.27     17.97 o 
 -15   3   5      747.81      910.11     21.40 o 
 -13   3   5      829.76      810.16     12.30 o 
 -11   3   5      346.69      295.95      8.08 o 
  -9   3   5     2246.12     1898.33     16.15 o 
  -7   3   5     1042.21     1008.77     12.33 o 
  -5   3   5      889.54      880.24     11.19 o 
  -3   3   5      254.22      161.41      5.54 o 
  -1   3   5     1326.23     1589.34     20.54 o 
   1   3   5     1077.79      968.72     17.00 o 
   3   3   5      426.83      424.75     12.75 o 
   5   3   5      168.02      214.50     17.90 o 
   7   3   5      216.86      236.03     12.19 o 
   9   3   5       18.51       25.96      6.86 o 
  11   3   5       54.15       33.17     10.01 o 
  13   3   5       12.51        1.97     16.28 o 
 -22   4   5       22.95        4.71     10.53 o 
 -20   4   5       17.19        8.09      9.46 o 
 -18   4   5       11.09       -2.40      6.98 o 
 -16   4   5      232.65      149.12     12.97 o 
 -14   4   5       29.13       36.78      4.86 o 
 -12   4   5      163.55      160.52      6.48 o 
 -10   4   5     1339.89     1318.95     13.97 o 
  -8   4   5     2181.55     2176.71     19.57 o 
  -6   4   5      378.53      430.61      8.14 o 
  -4   4   5     4256.28     4605.35     37.54 o 
  -2   4   5      853.63      848.79     12.19 o 
   0   4   5      544.98      460.04     12.08 o 
   2   4   5      332.55      327.38     11.06 o 
   4   4   5       26.29       19.40      5.00 o 
   6   4   5      392.94      507.83     15.40 o 
   8   4   5       18.24       15.49      7.14 o 
  10   4   5       87.79       78.32     11.74 o 
  12   4   5       31.09       21.60      9.37 o 
 -21   5   5        5.78        4.16     16.59 o 
 -19   5   5       62.22       69.95     11.90 o 
 -17   5   5       99.12      107.49     12.92 o 
 -15   5   5       60.56       76.52     10.11 o 
 -13   5   5      916.99      987.15     21.20 o 
 -11   5   5       87.82       97.31      4.93 o 
  -9   5   5      225.46      271.72      7.13 o 
  -7   5   5      211.16      217.49      6.38 o 
  -5   5   5      248.83      376.27      7.96 o 
  -3   5   5       29.82        0.04      2.47 o 
  -1   5   5      127.69      177.73      6.31 o 
   1   5   5      174.99      159.90      7.62 o 
   3   5   5      231.35      188.31     11.96 o 
   5   5   5       83.45       91.14      7.84 o 
   7   5   5       50.08       54.63      7.63 o 
   9   5   5       76.41       62.06      9.63 o 
  11   5   5        1.01      -11.44      8.70 o 
 -20   6   5       30.31       12.61     16.34 o 
 -18   6   5       17.53        7.89      8.78 o 
 -16   6   5       35.45       27.94      8.67 o 
 -14   6   5       98.71       67.92     11.66 o 
 -12   6   5     1198.15     1246.38     24.48 o 
 -10   6   5        6.71        3.88      3.10 o 
  -8   6   5      205.21      170.99      6.54 o 
  -6   6   5       90.20       82.73      5.82 o 
  -4   6   5      230.21      149.46      9.52 o 
  -2   6   5       70.34       64.75      4.97 o 
   0   6   5       60.82       68.77      5.29 o 
   2   6   5      254.03      258.80     10.38 o 
   4   6   5      229.47      261.99     12.18 o 
   6   6   5       27.41       31.99      6.56 o 
   8   6   5       98.61      109.18     12.76 o 
  10   6   5       41.37       30.96     10.41 o 
 -19   7   5        9.94       11.44     11.62 o 
 -17   7   5       91.05       55.81     13.00 o 
 -15   7   5       59.36       56.86     11.69 o 
 -13   7   5       32.63       31.90      8.19 o 
 -11   7   5        3.80        9.70      7.27 o 
  -9   7   5      481.58      455.50     14.58 o 
  -7   7   5      266.92      258.46      9.55 o 
  -5   7   5      337.79      387.68     11.56 o 
  -3   7   5      478.54      522.30     13.44 o 
  -1   7   5      678.46      814.86     15.27 o 
   1   7   5      439.24      501.51     12.06 o 
   3   7   5       51.36       35.32      6.05 o 
   5   7   5       51.41       44.32      7.83 o 
   7   7   5       68.81       88.44     11.13 o 
   9   7   5        5.67        1.00      8.03 o 
 -18   8   5       78.28       76.44     15.44 o 
 -16   8   5      116.69      100.03     16.12 o 
 -14   8   5       54.89       39.00     16.76 o 
 -12   8   5       69.10       77.98     11.61 o 
 -10   8   5       89.28       72.46     10.87 o 
  -8   8   5       27.62       14.26      7.95 o 
  -6   8   5      285.18      279.38     10.97 o 
  -4   8   5      226.96      307.55     11.77 o 
  -2   8   5      381.00      479.61     13.62 o 
   0   8   5      216.77      276.35     10.44 o 
   2   8   5     1495.97     1653.35     45.68 o 
   4   8   5       65.62       71.56      9.10 o 
   6   8   5       43.52       23.71      9.00 o 
   8   8   5       49.20       30.57     10.24 o 
 -17   9   5       28.53        6.20     13.60 o 
 -15   9   5        4.20        3.76     10.05 o 
 -13   9   5      292.67      289.16     32.34 o 
 -11   9   5       38.27       18.95     10.70 o 
  -9   9   5       60.14       29.45      9.62 o 
  -7   9   5       88.29       47.14     12.39 o 
  -5   9   5       98.17       65.36      8.02 o 
  -3   9   5      584.50      538.27     15.19 o 
  -1   9   5      131.84      142.04     11.68 o 
   1   9   5       70.08       57.20      7.95 o 
   3   9   5       46.15       23.84      7.00 o 
   5   9   5       26.09        3.16      8.70 o 
   7   9   5       70.11       79.39     14.76 o 
 -14  10   5       32.94       19.77     25.41 o 
 -12  10   5       41.25       28.86     24.74 o 
 -10  10   5       35.25       17.78     12.18 o 
  -8  10   5       23.08        8.98      9.19 o 
  -6  10   5       11.50       -0.49      7.78 o 
  -4  10   5      146.80      139.92     17.49 o 
  -2  10   5       14.16        5.19      5.55 o 
   0  10   5      377.74      399.39     20.83 o 
   2  10   5       55.35       49.40      8.43 o 
   4  10   5       22.92       25.97     11.95 o 
   6  10   5       59.52       44.88     12.91 o 
 -13  11   5        6.57        6.02     29.48 o 
 -11  11   5        6.23       -8.66     11.86 o 
  -9  11   5        2.61      -11.63     15.15 o 
  -7  11   5       13.94        5.37      8.63 o 
  -5  11   5       25.99       21.82      8.83 o 
  -3  11   5       41.14       31.22     12.37 o 
  -1  11   5       80.92       75.90     20.33 o 
   1  11   5       22.90       23.53     10.10 o 
   3  11   5       10.04       12.62     15.93 o 
  -8  12   5       25.11        5.69     13.64 o 
  -6  12   5      104.50      112.46     30.83 o 
  -4  12   5       69.14       75.37     14.77 o 
  -2  12   5       21.27       37.34     25.41 o 
   0  12   5       17.18      -17.62     14.23 o 
 -22   0   6       59.34       68.45     23.04 o 
 -20   0   6      155.78      250.37     25.38 o 
 -18   0   6      937.74     1218.77     43.10 o 
 -16   0   6        4.69        9.49      6.71 o 
 -14   0   6      646.15      548.73     25.38 o 
 -12   0   6       97.42       38.87      6.51 o 
 -10   0   6      244.82      333.42     19.65 o 
  -8   0   6     5749.71     6697.64    100.97 o 
  -6   0   6      518.92      676.50     12.44 o 
  -4   0   6       83.93       72.10      9.33 o 
  -2   0   6       11.65       12.27      4.23 o 
   0   0   6      270.40      267.06     13.84 o 
   2   0   6     2103.12     2120.32     39.98 o 
   4   0   6       68.44       66.45     10.29 o 
   6   0   6     1851.68     2085.81     82.68 o 
   8   0   6       53.44       37.94     12.88 o 
  10   0   6       22.88       12.41     13.89 o 
  12   0   6        7.57      -11.71     11.25 o 
 -23   1   6       31.88       37.08     13.03 o 
 -21   1   6       15.94       13.23      9.51 o 
 -19   1   6      116.92       98.30     10.94 o 
 -17   1   6      259.02      321.65     12.89 o 
 -15   1   6       94.70       66.49      6.13 o 
 -13   1   6       40.86       12.32      2.18 o 
 -11   1   6       95.85       75.05     12.10 o 
  -9   1   6      410.43      389.15      9.16 o 
  -7   1   6     3060.13     2923.13     25.13 o 
  -5   1   6      244.84      211.56      5.32 o 
  -3   1   6      158.66      132.75      5.57 o 
  -1   1   6      564.84      521.82     10.23 o 
   1   1   6      364.41      398.13     12.03 o 
   3   1   6      258.58      254.27     11.33 o 
   5   1   6     1428.89     1396.68     29.64 o 
   7   1   6      394.34      395.95     16.21 o 
   9   1   6        4.65       -4.77      6.48 o 
  11   1   6       26.35        9.73      8.27 o 
 -22   2   6       19.36       24.02     10.45 o 
 -20   2   6       34.87       29.49      9.00 o 
 -18   2   6       23.13       13.93      6.08 o 
 -16   2   6       16.10        7.16      3.58 o 
 -14   2   6     1412.04     1320.98     17.39 o 
 -12   2   6        9.19       28.35      3.31 o 
 -10   2   6       18.57        4.10      2.72 o 
  -8   2   6     1248.04     1075.52     11.91 o 
  -6   2   6      138.71       87.12      6.20 o 
  -4   2   6      500.63      464.72      7.84 o 
  -2   2   6       51.90       55.25      6.16 o 
   0   2   6      485.14      436.75     13.01 o 
   2   2   6      119.59       94.59      9.19 o 
   4   2   6        8.74        4.05      4.86 o 
   6   2   6      677.58      747.03     19.23 o 
   8   2   6       44.24       30.29      7.16 o 
  10   2   6       12.38        9.50      7.17 o 
 -21   3   6        3.82        5.86      8.65 o 
 -19   3   6      217.44      304.15     19.27 o 
 -17   3   6      122.13      147.75     10.79 o 
 -15   3   6      870.76      921.93     17.74 o 
 -13   3   6        6.56        9.46      4.61 o 
 -11   3   6       33.05       26.32      3.55 o 
  -9   3   6      241.09      148.59      4.70 o 
  -7   3   6     1209.60      929.00     12.61 o 
  -5   3   6     1404.37     1166.43     15.98 o 
  -3   3   6      580.61      513.56      9.47 o 
  -1   3   6       87.07       84.26      7.63 o 
   1   3   6      139.07      129.47      8.13 o 
   3   3   6       47.98       45.26      6.33 o 
   5   3   6       68.83       56.33      7.46 o 
   7   3   6       58.12       59.18      7.99 o 
   9   3   6       49.02       56.42      8.33 o 
  11   3   6        2.39       -9.24      9.09 o 
 -22   4   6       33.98       32.73     11.23 o 
 -20   4   6        4.25       12.74      8.86 o 
 -18   4   6       10.97        8.03      8.05 o 
 -16   4   6      689.62      717.92     20.23 o 
 -14   4   6      386.95      366.83     19.82 o 
 -12   4   6      838.33      825.37     14.42 o 
 -10   4   6      580.91      565.26      8.77 o 
  -8   4   6     1196.52     1000.16     13.81 o 
  -6   4   6      972.52      784.94     11.76 o 
  -4   4   6      406.74      234.86      7.08 o 
  -2   4   6     1186.76     1294.15     20.00 o 
   0   4   6       26.79       19.92      4.60 o 
   2   4   6       62.84       57.46      6.51 o 
   4   4   6      273.64      388.24     14.17 o 
   6   4   6       28.34       41.85      7.92 o 
   8   4   6       65.77       55.69      8.30 o 
  10   4   6       21.16       15.43     10.16 o 
 -21   5   6        3.03       -9.15      8.80 o 
 -19   5   6       41.45       36.88      9.86 o 
 -17   5   6      214.00      235.75     16.61 o 
 -15   5   6      270.24      285.49     15.18 o 
 -13   5   6       56.51       57.69      8.12 o 
 -11   5   6      172.07      171.29      7.84 o 
  -9   5   6     1702.85     1689.12     18.10 o 
  -7   5   6     1026.75      873.57     12.73 o 
  -5   5   6      961.18      941.20     15.38 o 
  -3   5   6      615.45      489.07      9.63 o 
  -1   5   6      395.10      304.01      9.95 o 
   1   5   6     1145.25     1249.85     22.18 o 
   3   5   6      430.60      482.85     15.17 o 
   5   5   6        7.76        4.36      5.65 o 
   7   5   6       70.68       96.17     12.60 o 
   9   5   6       19.10       15.82      8.49 o 
 -20   6   6       13.18       -3.55      9.11 o 
 -18   6   6       29.85       23.56      9.39 o 
 -16   6   6       50.88       42.73      9.77 o 
 -14   6   6       11.99        4.06      7.73 o 
 -12   6   6     1194.08     1262.64     24.19 o 
 -10   6   6      833.34      764.95     14.89 o 
  -8   6   6      613.36      681.24     11.11 o 
  -6   6   6      373.17      447.61     11.49 o 
  -4   6   6      920.62     1042.31     16.26 o 
  -2   6   6      571.36      613.12     13.03 o 
   0   6   6      100.17      100.18      8.35 o 
   2   6   6       71.50       71.57      6.36 o 
   4   6   6       46.78       40.15      7.73 o 
   6   6   6       19.73       19.43      6.27 o 
   8   6   6       27.64       34.85     10.94 o 
 -19   7   6        3.79       -4.58      8.36 o 
 -17   7   6        6.87        2.80     10.23 o 
 -15   7   6       48.08       44.92     13.85 o 
 -13   7   6      635.36      614.63     36.90 o 
 -11   7   6      452.05      431.78     18.81 o 
  -9   7   6      161.26      144.65     10.33 o 
  -7   7   6      120.11      128.03      7.25 o 
  -5   7   6      112.06      127.46      8.11 o 
  -3   7   6      115.62      129.19      7.60 o 
  -1   7   6       78.76       66.92      5.73 o 
   1   7   6       30.34       31.31      5.29 o 
   3   7   6      339.27      345.99     15.40 o 
   5   7   6      198.45      233.44     15.55 o 
   7   7   6       65.27       68.07     12.04 o 
 -18   8   6        2.40        2.48     12.04 o 
 -16   8   6       19.82       12.64     13.20 o 
 -14   8   6       22.17        3.98     13.03 o 
 -12   8   6       10.90        5.78      7.37 o 
 -10   8   6      426.57      407.29     22.84 o 
  -8   8   6       12.97        7.23      6.00 o 
  -6   8   6       83.39       73.63      8.22 o 
  -4   8   6      162.38      189.67     15.46 o 
  -2   8   6       71.65       55.15      5.97 o 
   0   8   6       50.89       31.14      5.50 o 
   2   8   6      313.80      346.19     15.05 o 
   4   8   6      150.75      163.01     11.72 o 
   6   8   6        2.66        1.63      8.54 o 
 -17   9   6        3.28       -5.08     11.90 o 
 -15   9   6       14.30        9.26     16.54 o 
 -13   9   6       48.42       22.28     15.50 o 
 -11   9   6       98.75       77.11     11.97 o 
  -9   9   6       52.58       36.65     16.92 o 
  -7   9   6       24.57       24.46      6.82 o 
  -5   9   6        0.61        0.93      5.83 o 
  -3   9   6       73.95      102.34     10.44 o 
  -1   9   6      138.62      177.96     16.82 o 
   1   9   6       20.58       15.64      6.25 o 
   3   9   6      185.98      170.83     15.80 o 
   5   9   6       55.82       63.57     10.72 o 
 -14  10   6       13.20       -5.83     19.31 o 
 -12  10   6       20.04      -12.47     14.26 o 
 -10  10   6        6.58        1.22      9.14 o 
  -8  10   6       29.40       28.86     13.99 o 
  -6  10   6       54.44       51.69     10.73 o 
  -4  10   6      180.94      186.28     15.28 o 
  -2  10   6       44.03       59.37      8.50 o 
   0  10   6       98.30      104.98      9.78 o 
   2  10   6      219.68      222.27     20.13 o 
   4  10   6        1.24       -1.10      6.95 o 
 -13  11   6      127.88       67.41     25.75 o 
 -11  11   6       59.55       10.08     17.42 o 
  -9  11   6        6.03      -13.10      8.74 o 
  -7  11   6       28.64       14.63      9.49 o 
  -5  11   6       39.37       35.33     10.36 o 
  -3  11   6       82.72       97.84     15.52 o 
  -1  11   6       30.96       42.58     11.38 o 
   1  11   6        5.50       18.98     13.55 o 
  -8  12   6       15.81       26.37     12.09 o 
  -6  12   6       45.23       57.11     15.62 o 
  -4  12   6        4.69       36.46     26.43 o 
 -23   1   7       13.88       20.81      8.67 o 
 -21   1   7       14.14       30.59      8.02 o 
 -19   1   7       75.16       85.08     10.06 o 
 -17   1   7       49.18       56.49      6.38 o 
 -15   1   7      503.53      492.16     16.22 o 
 -13   1   7        9.47        8.96      1.78 o 
 -11   1   7       53.22       45.63      8.52 o 
  -9   1   7       90.71       99.83     10.66 o 
  -7   1   7       89.43      116.65      7.73 o 
  -5   1   7     1433.81     1669.26     19.91 o 
  -3   1   7       24.70       43.91      4.55 o 
  -1   1   7      451.56      592.06     14.32 o 
   1   1   7      206.82      264.22     10.92 o 
   3   1   7       81.11       85.68      9.10 o 
   5   1   7      299.16      287.58     14.38 o 
   7   1   7       51.82       39.55      8.71 o 
   9   1   7      107.61      102.67     14.87 o 
 -22   2   7       38.54       42.23      9.74 o 
 -20   2   7       19.00       39.42      7.58 o 
 -18   2   7      306.46      364.35     16.40 o 
 -16   2   7       73.43       71.16      6.41 o 
 -14   2   7     1379.79     1388.92     26.05 o 
 -12   2   7     1122.89     1195.91     17.61 o 
 -10   2   7      677.16      727.09     12.81 o 
  -8   2   7     1565.34     1892.64     18.74 o 
  -6   2   7      217.02      288.06      7.30 o 
  -4   2   7      235.40      271.12      9.26 o 
  -2   2   7      299.51      331.47     10.76 o 
   0   2   7      207.37      259.50     11.15 o 
   2   2   7      250.32      287.63     12.22 o 
   4   2   7       38.87       42.65      7.43 o 
   6   2   7       44.07       45.51      8.20 o 
   8   2   7      289.39      286.81     24.16 o 
  10   2   7       15.08        2.10      9.16 o 
 -23   3   7       18.54       28.44     14.48 o 
 -21   3   7       20.96       21.16      8.87 o 
 -19   3   7       28.27       37.85      7.06 o 
 -17   3   7      253.46      275.66     13.74 o 
 -15   3   7      190.49      208.66     11.34 o 
 -13   3   7      134.22      154.87      7.27 o 
 -11   3   7      716.65      745.42     14.96 o 
  -9   3   7     1098.70     1149.51     13.57 o 
  -7   3   7      311.82      382.69     11.23 o 
  -5   3   7      467.51      472.43      9.50 o 
  -3   3   7      618.14      521.75     12.87 o 
  -1   3   7      837.16      886.85     17.72 o 
   1   3   7      659.80      760.65     17.39 o 
   3   3   7      128.79      122.27      9.37 o 
   5   3   7       26.91       35.06      7.50 o 
   7   3   7       21.00       16.11      7.65 o 
   9   3   7       42.83       44.75     10.97 o 
 -22   4   7       14.05        4.10      9.01 o 
 -20   4   7       14.25        8.51      8.19 o 
 -18   4   7       36.06       29.10      8.12 o 
 -16   4   7      222.60      227.25     14.52 o 
 -14   4   7      873.21      780.44     19.11 o 
 -12   4   7     1102.17      997.93     16.81 o 
 -10   4   7      135.01      156.46      6.01 o 
  -8   4   7     1430.90     1521.90     17.65 o 
  -6   4   7      229.73      261.09      8.05 o 
  -4   4   7      732.52      711.73     12.62 o 
  -2   4   7      190.21      188.07      9.60 o 
   0   4   7      146.38      125.31     10.76 o 
   2   4   7       32.71       55.81      7.15 o 
   4   4   7       77.47       95.93     12.52 o 
   6   4   7       81.33       79.43      9.47 o 
   8   4   7        1.24       -1.92      9.37 o 
 -21   5   7       23.81       20.07      8.74 o 
 -19   5   7       11.87        5.60      7.37 o 
 -17   5   7        4.51        5.12      7.75 o 
 -15   5   7      164.50      175.01     15.16 o 
 -13   5   7      126.30       70.84      7.05 o 
 -11   5   7     1020.68     1059.45     17.97 o 
  -9   5   7      321.29      316.56      9.27 o 
  -7   5   7       36.62       36.06      4.15 o 
  -5   5   7       31.71       42.06      4.37 o 
  -3   5   7      101.44       86.50      8.08 o 
  -1   5   7      130.32      131.49      9.68 o 
   1   5   7       20.95       28.32      6.20 o 
   3   5   7       95.35      117.47      9.92 o 
   5   5   7       10.42       22.08      7.27 o 
   7   5   7       19.86        7.64      8.77 o 
 -20   6   7       17.65       -9.43      8.05 o 
 -18   6   7        5.39        4.26      8.14 o 
 -16   6   7      106.81       77.90     11.67 o 
 -14   6   7      116.72      107.69     12.13 o 
 -12   6   7       24.75       15.01      4.68 o 
 -10   6   7      535.00      529.00     15.96 o 
  -8   6   7      289.23      273.25     12.75 o 
  -6   6   7       25.15       25.70      4.25 o 
  -4   6   7       64.39       92.08      6.17 o 
  -2   6   7       65.00       56.79      6.00 o 
   0   6   7       23.90       11.03      4.91 o 
   2   6   7       99.65       89.36     11.93 o 
   4   6   7       34.88       36.95      7.43 o 
   6   6   7        0.05        6.90      9.34 o 
   8   6   7        0.38       -7.85      9.77 o 
 -19   7   7       10.13        2.45     10.67 o 
 -17   7   7       38.52       16.69     14.49 o 
 -15   7   7        2.61       -0.87      9.15 o 
 -13   7   7       60.50       36.72     13.84 o 
 -11   7   7      142.76      106.08      9.10 o 
  -9   7   7      365.64      388.57     15.46 o 
  -7   7   7       22.40       20.24      6.38 o 
  -5   7   7      123.09      151.90     10.25 o 
  -3   7   7       59.33       76.85      6.08 o 
  -1   7   7       60.53       72.52      7.09 o 
   1   7   7        9.67        5.50      6.08 o 
   3   7   7       27.62       17.27      6.42 o 
   5   7   7       73.44       80.26     11.39 o 
   7   7   7       58.27       60.36     16.12 o 
 -18   8   7       55.72       54.58     14.85 o 
 -16   8   7       60.71       40.05     16.67 o 
 -14   8   7       15.36       10.45     11.16 o 
 -12   8   7      114.22       77.54     15.39 o 
 -10   8   7       65.48       50.64      7.72 o 
  -8   8   7       31.04       16.41      6.56 o 
  -6   8   7      135.05      146.74     14.18 o 
  -4   8   7      140.74      173.98     17.77 o 
  -2   8   7      174.31      205.59     11.43 o 
   0   8   7       47.77       67.00      8.34 o 
   2   8   7       31.20       25.87      7.43 o 
   4   8   7       20.06       19.48     10.66 o 
 -17   9   7       45.93       42.74     19.66 o 
 -15   9   7        5.70       -7.77     25.41 o 
 -13   9   7      146.45      110.30     20.79 o 
 -11   9   7       24.77       -0.12     10.36 o 
  -9   9   7        6.20        2.97      6.41 o 
  -7   9   7       38.88       26.14      7.30 o 
  -5   9   7       23.41       14.66      8.22 o 
  -3   9   7       79.41       62.29      8.17 o 
  -1   9   7        8.43       -1.31      5.57 o 
   1   9   7       25.15       28.33      7.39 o 
   3   9   7      264.38      259.93     19.40 o 
 -14  10   7       34.32       12.81     17.42 o 
 -12  10   7        3.92      -22.39     18.98 o 
 -10  10   7       17.87        6.05     16.12 o 
  -8  10   7       18.34       -3.24      6.95 o 
  -6  10   7       22.30       10.02      6.78 o 
  -4  10   7        5.58       -1.17      5.37 o 
  -2  10   7       91.48       74.74     10.41 o 
   0  10   7       36.51       31.33      8.80 o 
   2  10   7       66.39       54.06     14.83 o 
 -11  11   7        8.18      -19.39     21.35 o 
  -9  11   7        2.72       -5.47      9.22 o 
  -7  11   7        2.49       -1.19     11.14 o 
  -5  11   7       12.17       11.52     14.91 o 
  -3  11   7       25.66       36.14     11.03 o 
  -1  11   7       17.60       29.40      9.81 o 
 -22   0   8       65.76       55.38     13.67 o 
 -20   0   8       81.63       86.07     15.30 o 
 -18   0   8      419.00      383.01     18.14 o 
 -16   0   8      395.03      334.29     20.30 o 
 -14   0   8      501.31      469.88     21.82 o 
 -12   0   8      372.57      464.89     27.78 o 
 -10   0   8      263.58      383.51     11.02 o 
  -8   0   8      228.38      304.03     11.77 o 
  -6   0   8      694.21      568.57     13.15 o 
  -4   0   8      724.42      964.14     33.21 o 
  -2   0   8      427.33      592.70     20.65 o 
   0   0   8      372.18      572.93     22.77 o 
   2   0   8      199.58      175.55     17.62 o 
   4   0   8       12.47        9.26      9.74 o 
   6   0   8       49.98       28.26     19.65 o 
   8   0   8      483.68      548.77     84.71 o 
 -23   1   8       20.76       35.93      8.97 o 
 -21   1   8       26.75       33.28      8.04 o 
 -19   1   8      241.64      229.86     16.01 o 
 -17   1   8      291.90      254.05     11.81 o 
 -15   1   8      255.50      201.72     11.66 o 
 -13   1   8     1061.67     1005.56     24.78 o 
 -11   1   8      748.74      866.93     15.01 o 
  -9   1   8      275.89      293.53      7.73 o 
  -7   1   8      330.38      455.52      8.00 o 
  -5   1   8      757.30      894.34     13.93 o 
  -3   1   8      217.59      298.49      8.44 o 
  -1   1   8      225.93      338.30     14.09 o 
   1   1   8       48.02       78.84      8.20 o 
   3   1   8       26.68       19.99      6.69 o 
   5   1   8       13.38        1.86      6.84 o 
   7   1   8      204.31      182.32     21.32 o 
 -22   2   8       18.34       24.53      8.68 o 
 -20   2   8       13.88       11.79      6.18 o 
 -18   2   8      219.42      210.89     13.68 o 
 -16   2   8      181.38      112.82      8.54 o 
 -14   2   8       91.05       83.36      7.53 o 
 -12   2   8      244.16      244.76      8.28 o 
 -10   2   8        5.43       10.77      2.62 o 
  -8   2   8      619.47      617.04     10.70 o 
  -6   2   8      405.14      399.63     10.89 o 
  -4   2   8      280.29      274.82     10.26 o 
  -2   2   8       22.85       27.63      5.17 o 
   0   2   8      257.51      248.67     11.57 o 
   2   2   8      196.85      217.83     20.64 o 
   4   2   8       38.57       26.56      6.95 o 
   6   2   8       34.29       32.39      8.18 o 
   8   2   8       42.58       26.46      8.48 o 
 -23   3   8        8.78        9.77      9.03 o 
 -21   3   8        7.89       17.87      8.20 o 
 -19   3   8        6.44       13.17      6.05 o 
 -17   3   8      184.83      193.55     17.10 o 
 -15   3   8       44.93       76.13      7.46 o 
 -13   3   8      591.50      496.35     18.52 o 
 -11   3   8       54.33       43.77      4.66 o 
  -9   3   8      289.18      298.86      7.94 o 
  -7   3   8      328.30      256.92      7.98 o 
  -5   3   8       56.60       51.12      5.48 o 
  -3   3   8       39.91       29.94      5.24 o 
  -1   3   8       67.35       76.82      7.52 o 
   1   3   8       73.70       57.42      8.22 o 
   3   3   8        2.68        2.27      5.81 o 
   5   3   8       26.98       17.74      7.71 o 
   7   3   8       15.37        1.44      7.74 o 
 -22   4   8        7.78        9.25      8.52 o 
 -20   4   8        0.71       -1.70      6.57 o 
 -18   4   8       16.96       24.20      6.78 o 
 -16   4   8       84.08       80.56     11.66 o 
 -14   4   8     1108.85     1285.76     25.77 o 
 -12   4   8       82.82       69.05      8.95 o 
 -10   4   8       23.94        7.22      4.12 o 
  -8   4   8      801.81      886.53     13.79 o 
  -6   4   8      123.15      105.92      6.87 o 
  -4   4   8       74.48       47.95      6.75 o 
  -2   4   8       83.60       62.70      6.78 o 
   0   4   8      156.72      232.99     13.61 o 
   2   4   8      108.82      130.44     10.18 o 
   4   4   8       61.89       72.24     10.17 o 
   6   4   8        6.08       -9.93      6.77 o 
 -21   5   8       32.43       41.60     10.72 o 
 -19   5   8        4.01       -4.89      7.12 o 
 -17   5   8       24.72       28.09      8.43 o 
 -15   5   8      107.37      140.23     15.50 o 
 -13   5   8      102.18      114.86     14.18 o 
 -11   5   8      949.99     1054.73     21.28 o 
  -9   5   8      658.05      760.92     16.85 o 
  -7   5   8       67.25       69.13      5.38 o 
  -5   5   8      288.01      298.08     10.89 o 
  -3   5   8      171.34      115.27      8.49 o 
  -1   5   8      264.26      255.82     19.86 o 
   1   5   8       22.36       21.69      6.20 o 
   3   5   8        2.22       -6.42      5.68 o 
   5   5   8        9.99       -0.54      6.84 o 
 -20   6   8        3.47        6.85     10.41 o 
 -18   6   8        6.23        3.41     12.02 o 
 -16   6   8       56.02       49.17     14.33 o 
 -14   6   8       58.64       37.17     13.65 o 
 -12   6   8      431.78      414.10     19.29 o 
 -10   6   8      101.49       95.14      8.92 o 
  -8   6   8      220.88      218.82     11.39 o 
  -6   6   8      182.27      174.77     12.54 o 
  -4   6   8      199.49      208.04     12.27 o 
  -2   6   8       54.04       35.63      5.65 o 
   0   6   8       22.18       23.79      5.75 o 
   2   6   8       23.16       15.97      7.21 o 
   4   6   8      121.09      101.45     11.74 o 
   6   6   8       52.49       55.23     11.92 o 
 -19   7   8       15.07       16.79     11.66 o 
 -17   7   8       32.35       32.03     14.78 o 
 -15   7   8       36.11       20.65     11.90 o 
 -13   7   8       34.80       21.31     13.29 o 
 -11   7   8      202.72      150.84     20.83 o 
  -9   7   8      613.98      645.13     21.03 o 
  -7   7   8      332.74      333.80     17.66 o 
  -5   7   8        1.87        2.30      4.63 o 
  -3   7   8       67.19       66.23      7.10 o 
  -1   7   8       20.15       14.47      5.11 o 
   1   7   8       57.03       59.76      8.85 o 
   3   7   8       52.99       53.10      8.77 o 
   5   7   8       21.25       14.11     10.74 o 
 -18   8   8        1.99       -8.98     10.40 o 
 -16   8   8        0.27       -5.89     13.15 o 
 -14   8   8       10.39       10.68     12.67 o 
 -12   8   8       56.04       31.64     14.37 o 
 -10   8   8        3.54       -2.21      6.20 o 
  -8   8   8      111.53       90.44      9.80 o 
  -6   8   8       22.67       20.46      6.59 o 
  -4   8   8        5.94        2.16      5.11 o 
  -2   8   8       24.75       16.17      7.61 o 
   0   8   8       26.41       21.71      6.64 o 
   2   8   8       15.19       13.80      7.14 o 
 -17   9   8       16.70       -7.98     13.14 o 
 -15   9   8       18.94       -5.99     27.45 o 
 -13   9   8       61.19       26.52     24.74 o 
 -11   9   8       23.07        2.10     13.43 o 
  -9   9   8       40.86       27.31      7.40 o 
  -7   9   8       11.65        6.98      5.99 o 
  -5   9   8        9.80        3.43      5.95 o 
  -3   9   8       36.21       34.48      8.31 o 
  -1   9   8       10.77        3.95      8.36 o 
   1   9   8        3.15        0.95      8.88 o 
 -14  10   8        4.96      -12.00     27.45 o 
 -12  10   8       54.59       24.68     16.54 o 
 -10  10   8       99.85       63.11     17.40 o 
  -8  10   8       41.95       28.29      8.66 o 
  -6  10   8       12.50        2.18      6.59 o 
  -4  10   8       19.00       10.57      8.69 o 
  -2  10   8       28.38       24.04     10.79 o 
  -9  11   8        9.23       -0.68     16.26 o 
  -7  11   8       25.44       28.12     19.31 o 
 -23   1   9       16.51       15.40      6.96 o 
 -21   1   9        9.42       15.07      5.38 o 
 -19   1   9       92.23       71.87      7.90 o 
 -17   1   9      196.94      209.27     12.78 o 
 -15   1   9       93.71       57.35      7.72 o 
 -13   1   9       64.93       75.68      9.58 o 
 -11   1   9      250.64      276.09     16.75 o 
  -9   1   9      268.49      318.67      8.16 o 
  -7   1   9      509.92      532.81     12.86 o 
  -5   1   9       45.50       69.82     10.37 o 
  -3   1   9      155.45      195.80     18.99 o 
  -1   1   9       96.75      123.27     16.04 o 
   1   1   9        7.90        4.56      5.78 o 
   3   1   9        2.05       -1.96      6.02 o 
   5   1   9        9.80        3.57      7.22 o 
 -22   2   9       20.61       29.52      7.51 o 
 -20   2   9       29.41       35.82      7.09 o 
 -18   2   9      105.28       84.13      9.20 o 
 -16   2   9      118.96      135.03     13.79 o 
 -14   2   9      402.79      464.17     16.31 o 
 -12   2   9        1.70        3.15      4.56 o 
 -10   2   9       42.84       29.37      4.68 o 
  -8   2   9      163.26      194.16      6.91 o 
  -6   2   9       36.65       34.78      5.09 o 
  -4   2   9      291.79      362.32     12.29 o 
  -2   2   9      173.59      201.65     14.27 o 
   0   2   9      110.64      133.48     14.18 o 
   2   2   9      132.15      147.25     14.67 o 
   4   2   9       25.55       21.78      7.73 o 
   6   2   9       28.31       17.84      7.72 o 
 -23   3   9       12.48       15.00      8.71 o 
 -21   3   9       17.21       20.85      6.55 o 
 -19   3   9       24.19       23.24      7.53 o 
 -17   3   9       80.73       73.04     10.69 o 
 -15   3   9      101.82       96.28      8.24 o 
 -13   3   9      718.74      748.06     20.51 o 
 -11   3   9     1635.07     1909.38     32.24 o 
  -9   3   9      184.82      203.41      9.84 o 
  -7   3   9      180.36      192.11      8.98 o 
  -5   3   9      326.94      299.19     11.19 o 
  -3   3   9      375.51      379.72     14.87 o 
  -1   3   9       46.69       31.01      6.86 o 
   1   3   9       15.21       11.18      6.14 o 
   3   3   9        6.25       -0.03      6.29 o 
   5   3   9       32.46       26.52      8.22 o 
 -22   4   9       13.42       13.95      8.44 o 
 -20   4   9       19.17       23.32      8.59 o 
 -18   4   9       21.24        3.02      5.56 o 
 -16   4   9       29.01       29.15      8.60 o 
 -14   4   9      203.87      262.80     14.00 o 
 -12   4   9       23.19       23.00      6.40 o 
 -10   4   9      127.44       94.46      7.12 o 
  -8   4   9      389.62      419.72     18.79 o 
  -6   4   9       50.94       44.88      7.43 o 
  -4   4   9       63.93       58.19      6.82 o 
  -2   4   9        8.77        7.10      5.72 o 
   0   4   9      210.72      224.74     22.40 o 
   2   4   9       67.62       57.88      8.83 o 
   4   4   9       33.21       21.60      8.27 o 
 -21   5   9        2.20        1.98      9.72 o 
 -19   5   9        5.91        9.41      7.97 o 
 -17   5   9        4.07       -0.60      6.57 o 
 -15   5   9        5.23        4.09      6.47 o 
 -13   5   9      254.99      224.00     12.78 o 
 -11   5   9       19.34       15.80      6.04 o 
  -9   5   9      700.46      717.63     19.44 o 
  -7   5   9        9.26        2.41      4.80 o 
  -5   5   9       17.88        6.41      5.66 o 
  -3   5   9       15.80       18.96      5.89 o 
  -1   5   9        3.24       -2.35      4.93 o 
   1   5   9        0.85       -3.22      6.18 o 
   3   5   9       24.65       16.15      7.66 o 
 -20   6   9       17.80       18.03     12.01 o 
 -18   6   9       36.51       15.91     10.98 o 
 -16   6   9        4.46        0.00     10.17 o 
 -14   6   9       42.54       26.31     11.39 o 
 -12   6   9        1.98       -6.46      6.85 o 
 -10   6   9       44.54       49.85      7.84 o 
  -8   6   9      524.56      626.23     29.05 o 
  -6   6   9       85.58       77.66      8.71 o 
  -4   6   9       29.70       26.84      6.92 o 
  -2   6   9       17.87       12.04      5.50 o 
   0   6   9        0.36       -7.14      5.27 o 
   2   6   9        9.49       -5.88      6.61 o 
   4   6   9       10.64        4.48      7.50 o 
 -19   7   9       21.20       13.46     15.13 o 
 -17   7   9       32.00       25.56     14.64 o 
 -15   7   9        0.86       -9.08     13.55 o 
 -13   7   9       67.04       45.07     18.30 o 
 -11   7   9        1.28      -12.18      8.31 o 
  -9   7   9       21.85        8.47      5.80 o 
  -7   7   9       35.87       27.97      6.74 o 
  -5   7   9       27.77       24.83      6.78 o 
  -3   7   9        6.66        3.66      5.97 o 
  -1   7   9       34.06       33.20     10.54 o 
   1   7   9       18.77        6.56      7.86 o 
 -18   8   9       10.12      -10.92     20.67 o 
 -16   8   9       49.51       35.81     14.37 o 
 -14   8   9        4.86       -9.71     18.64 o 
 -12   8   9      134.25      102.02     18.56 o 
 -10   8   9       24.81        6.33      6.44 o 
  -8   8   9        3.14        1.16      5.57 o 
  -6   8   9       41.97       45.44      8.71 o 
  -4   8   9       30.30       32.00      7.14 o 
  -2   8   9        5.48       12.89      7.84 o 
   0   8   9        0.64       -0.67      7.81 o 
 -15   9   9       38.10        7.05     31.85 o 
 -13   9   9       20.25       29.82     19.65 o 
 -11   9   9        9.74        9.49     15.59 o 
  -9   9   9       67.09       62.31     10.69 o 
  -7   9   9       77.22       63.60      8.77 o 
  -5   9   9        8.13       -4.22      5.52 o 
  -3   9   9       11.40       -5.04      7.91 o 
  -1   9   9       28.81       29.02     10.83 o 
 -12  10   9       15.51       18.30     18.30 o 
  -8  10   9        1.37       -1.90      6.47 o 
  -6  10   9        6.04       -0.47      7.93 o 
  -4  10   9        7.71       13.71      9.07 o 
 -22   0  10       10.83        6.78      9.58 o 
 -20   0  10       55.36       42.64      8.16 o 
 -18   0  10      184.44      123.10     14.14 o 
 -16   0  10      278.00      255.95     21.06 o 
 -14   0  10      197.92      220.25     22.36 o 
 -12   0  10      181.67      132.83     18.30 o 
 -10   0  10      601.14      533.33     35.24 o 
  -8   0  10      291.76      310.38     27.78 o 
  -6   0  10      206.06      247.68     15.50 o 
  -4   0  10      667.66      744.19     25.18 o 
  -2   0  10       75.50       83.35     12.43 o 
   0   0  10       41.49       43.23     24.06 o 
   2   0  10        7.76        1.71     10.03 o 
   4   0  10        0.84       -4.34      9.26 o 
 -23   1  10       36.11       43.24      9.22 o 
 -21   1  10       23.91       19.68      5.95 o 
 -19   1  10      105.54       67.66      7.28 o 
 -17   1  10      207.68      186.06     15.64 o 
 -15   1  10      226.81      235.97     14.84 o 
 -13   1  10      166.14      150.78     23.72 o 
 -11   1  10       14.63       12.50      5.57 o 
  -9   1  10       22.55        9.57      7.79 o 
  -7   1  10      208.61      173.39     25.54 o 
  -5   1  10       75.93       87.69     11.15 o 
  -3   1  10      308.31      348.09     13.35 o 
  -1   1  10       38.50       32.86      7.02 o 
   1   1  10       28.80       27.13      7.42 o 
   3   1  10       17.91        9.66      7.83 o 
 -22   2  10        6.34       16.11      6.75 o 
 -20   2  10        1.37        4.22      4.48 o 
 -18   2  10       31.78       19.88      5.17 o 
 -16   2  10      152.04      157.28     20.93 o 
 -14   2  10      251.85      302.24     14.35 o 
 -12   2  10      215.38      253.51     14.48 o 
 -10   2  10      286.49      316.22     19.15 o 
  -8   2  10      154.50      167.23     17.85 o 
  -6   2  10       32.06       25.62      6.73 o 
  -4   2  10       19.87       13.19      5.55 o 
  -2   2  10       13.57        1.84      5.92 o 
   0   2  10       15.48        5.79      6.06 o 
   2   2  10       13.75       -0.20      6.65 o 
   4   2  10       12.68       -1.45      7.81 o 
 -23   3  10        1.30       11.82      8.84 o 
 -21   3  10        6.47        4.80      4.76 o 
 -19   3  10        7.13       10.53      5.05 o 
 -17   3  10       19.63       14.62      4.99 o 
 -15   3  10      112.03       64.96      7.99 o 
 -13   3  10       13.07       11.23      5.62 o 
 -11   3  10      604.87      624.55     27.68 o 
  -9   3  10        9.09        6.68      6.51 o 
  -7   3  10       65.00       52.07      8.60 o 
  -5   3  10        7.47        5.62      6.68 o 
  -3   3  10        4.63        3.13      5.81 o 
  -1   3  10       16.07       14.80      6.55 o 
   1   3  10        7.35       -3.40      5.86 o 
   3   3  10        8.55       -3.37      6.73 o 
 -22   4  10        3.03       12.83      7.93 o 
 -20   4  10        5.53        8.31      6.11 o 
 -18   4  10       12.88       15.24      6.41 o 
 -16   4  10       35.59       26.78      5.29 o 
 -14   4  10       53.99       43.63      7.07 o 
 -12   4  10      115.48       79.81      9.76 o 
 -10   4  10        6.80        8.93      6.24 o 
  -8   4  10      315.55      376.93     16.53 o 
  -6   4  10       21.87       24.62      7.07 o 
  -4   4  10       15.16        1.53      9.22 o 
  -2   4  10       42.94       27.03      6.61 o 
   0   4  10       24.85       11.78      6.77 o 
   2   4  10       52.06       40.93      8.44 o 
 -21   5  10       16.93       21.34     14.65 o 
 -19   5  10        3.53       -7.87     10.90 o 
 -17   5  10        8.86        0.66     10.25 o 
 -15   5  10        4.87        0.01      5.36 o 
 -13   5  10      175.22      139.55     22.03 o 
 -11   5  10      199.46      291.69     18.51 o 
  -9   5  10       46.75       28.09      8.40 o 
  -7   5  10       74.93       61.83      9.73 o 
  -5   5  10       97.37       65.92      9.22 o 
  -3   5  10       17.62        2.91      6.63 o 
  -1   5  10       10.67        3.61      7.75 o 
   1   5  10       11.77      -10.79     10.85 o 
 -20   6  10       11.85        6.50     13.50 o 
 -18   6  10       39.00       35.42     15.04 o 
 -16   6  10       44.73       34.70     13.60 o 
 -14   6  10        4.88        6.81      9.26 o 
 -12   6  10       13.89        7.81      6.73 o 
 -10   6  10        9.83        3.25      6.43 o 
  -8   6  10      167.56      155.36     14.34 o 
  -6   6  10      242.66      295.85     17.83 o 
  -4   6  10       28.52       28.73      8.22 o 
  -2   6  10        3.63       -4.79      5.76 o 
   0   6  10       31.74       18.16      9.26 o 
 -19   7  10        5.60      -10.01     14.23 o 
 -17   7  10       20.23        3.88     16.94 o 
 -15   7  10       16.01       23.72     16.94 o 
 -13   7  10       22.42       16.41      9.40 o 
 -11   7  10       65.29       44.43      9.82 o 
  -9   7  10       65.01       38.35      8.98 o 
  -7   7  10       75.35       62.49     10.16 o 
  -5   7  10       35.52       28.44      7.49 o 
  -3   7  10       17.01        7.31      5.90 o 
  -1   7  10        2.72       -6.52      7.07 o 
 -16   8  10       16.48       29.14     19.65 o 
 -14   8  10        3.26       -0.68     15.59 o 
 -12   8  10       22.68       33.28     12.43 o 
 -10   8  10       48.60       34.87      9.09 o 
  -8   8  10       33.91       14.84      9.76 o 
  -6   8  10      104.87       79.10     11.00 o 
  -4   8  10        2.72      -10.91      7.28 o 
  -2   8  10        2.67       -5.33      6.69 o 
 -15   9  10        3.66        2.71     17.62 o 
 -13   9  10        8.75        2.71     16.26 o 
 -11   9  10        1.44       -0.38      8.00 o 
  -9   9  10       24.69       21.98      9.51 o 
  -7   9  10       89.46       65.82     11.18 o 
  -5   9  10        4.94       -6.01      8.01 o 
 -23   1  11       11.95       25.55      9.33 o 
 -21   1  11        8.44       14.80      5.94 o 
 -19   1  11       16.48       11.29      4.97 o 
 -17   1  11       26.47       25.40      6.73 o 
 -15   1  11       34.82       19.47      7.81 o 
 -13   1  11       64.42       42.98      8.86 o 
 -11   1  11      115.55       84.38     11.98 o 
  -9   1  11       40.90       47.27     10.77 o 
  -7   1  11       28.72       22.05      8.29 o 
  -5   1  11       18.36       15.14      9.81 o 
  -3   1  11        5.00       -1.73      6.43 o 
  -1   1  11       45.60       32.81      8.08 o 
   1   1  11        1.56       -6.18      6.35 o 
 -22   2  11        3.58       17.87      6.01 o 
 -20   2  11       11.92       15.22      8.57 o 
 -18   2  11       32.06       34.11      6.62 o 
 -16   2  11       83.35       83.22     11.11 o 
 -14   2  11       63.96       38.07      9.58 o 
 -12   2  11        5.64       -0.05      7.14 o 
 -10   2  11      396.97      362.01     27.11 o 
  -8   2  11      196.76      139.87     14.85 o 
  -6   2  11       79.02       42.70      9.58 o 
  -4   2  11      108.71       96.13     15.63 o 
  -2   2  11       69.38       50.59      9.65 o 
   0   2  11       18.94        1.18      7.47 o 
   2   2  11        2.80       -8.88      5.92 o 
 -21   3  11        6.04       11.80      5.51 o 
 -19   3  11       26.77       29.48      7.14 o 
 -17   3  11       15.41       17.40      5.85 o 
 -15   3  11       59.20       65.45      9.34 o 
 -13   3  11        6.61        6.43      5.99 o 
 -11   3  11       37.83       40.02      9.34 o 
  -9   3  11       71.73       58.04     11.50 o 
  -7   3  11       75.93       65.15     12.21 o 
  -5   3  11       41.78       19.53     10.51 o 
  -3   3  11       21.90       16.56      8.59 o 
  -1   3  11       14.51        7.69      7.56 o 
   1   3  11       16.02        5.73      8.34 o 
 -22   4  11        4.91        5.86      7.05 o 
 -20   4  11        2.01        5.19      6.13 o 
 -18   4  11        5.91       10.56      5.72 o 
 -16   4  11        5.47       -0.90      5.08 o 
 -14   4  11       36.08       35.56      8.17 o 
 -12   4  11      301.75      374.38     21.54 o 
 -10   4  11      180.51      140.53     15.52 o 
  -8   4  11      145.84      135.88     15.57 o 
  -6   4  11       22.73       11.90     15.93 o 
  -4   4  11       20.59        3.50      7.30 o 
  -2   4  11       17.59        8.04      8.32 o 
   0   4  11       20.13       13.26      8.40 o 
 -21   5  11        3.65       14.05      8.73 o 
 -19   5  11        3.35       -3.07      7.38 o 
 -17   5  11       15.13       13.41      7.90 o 
 -15   5  11       10.10        5.59      5.44 o 
 -13   5  11       37.06       17.02      7.51 o 
 -11   5  11       54.71       49.42      9.53 o 
  -9   5  11       10.09        5.79      6.37 o 
  -7   5  11       97.98       78.22     14.13 o 
  -5   5  11        3.80        0.56      9.81 o 
  -3   5  11       15.97        3.31      8.43 o 
  -1   5  11        1.10      -10.57      7.04 o 
 -20   6  11       13.75       10.15     13.21 o 
 -18   6  11       16.54       21.56     10.03 o 
 -16   6  11       33.44       37.71     12.04 o 
 -14   6  11        1.36       -0.87      7.55 o 
 -12   6  11       10.98       12.10      7.30 o 
 -10   6  11       24.11       18.67      8.04 o 
  -8   6  11       24.43       16.59      8.20 o 
  -6   6  11       91.57       76.81     11.45 o 
  -4   6  11        4.02       -6.63      5.80 o 
  -2   6  11        5.28       -3.32      8.39 o 
 -17   7  11       24.59       31.30     12.53 o 
 -15   7  11        3.15        5.91      9.93 o 
 -13   7  11       26.99       36.96     12.83 o 
 -11   7  11        9.25       -2.05      6.77 o 
  -9   7  11       13.18        3.40      8.46 o 
  -7   7  11       71.22       61.91     11.33 o 
  -5   7  11       10.19        3.19     10.75 o 
  -3   7  11        1.20       -7.69      8.25 o 
 -14   8  11       26.26       30.48     12.64 o 
 -12   8  11       39.40       24.96     10.74 o 
 -10   8  11        7.71        5.45      8.16 o 
  -8   8  11       21.78       14.37      9.12 o 
  -6   8  11       33.50       33.43     10.21 o 
 -22   0  12        5.98       14.10      9.44 o 
 -20   0  12       22.58       24.32      8.47 o 
 -18   0  12       30.28       33.00      9.76 o 
 -16   0  12       79.42       40.66     12.88 o 
 -14   0  12       98.43       63.70     15.59 o 
 -12   0  12       11.13        4.74     10.84 o 
 -10   0  12       81.01       44.73     13.55 o 
  -8   0  12      125.74      132.83     22.36 o 
  -6   0  12        9.84        4.07     14.23 o 
  -4   0  12       18.76       -2.71     10.84 o 
 -21   1  12        5.74        4.66      6.37 o 
 -19   1  12       14.00        5.64      4.75 o 
 -17   1  12       19.70       22.90      7.19 o 
 -15   1  12       65.02       28.66      8.86 o 
 -13   1  12        6.47       -3.67      5.69 o 
 -11   1  12       24.40       11.67     10.84 o 
  -9   1  12      112.44       90.46     14.13 o 
  -7   1  12      151.99      105.93     14.28 o 
  -5   1  12       21.23        7.10      9.07 o 
  -3   1  12       22.52        0.21      9.12 o 
  -1   1  12       38.57       24.40     17.62 o 
 -22   2  12       12.60       36.23      7.49 o 
 -20   2  12        5.92        6.88      6.68 o 
 -18   2  12       23.13       12.22      6.33 o 
 -16   2  12        8.55        4.83      6.32 o 
 -14   2  12       70.76       45.08      9.81 o 
 -12   2  12      116.99      123.88     14.35 o 
 -10   2  12       33.57       24.14     10.03 o 
  -8   2  12       68.22       55.09     11.56 o 
  -6   2  12        0.25      -11.08      8.78 o 
  -4   2  12        3.31      -13.62     15.25 o 
  -2   2  12       14.25       -5.31      9.07 o 
 -21   3  12        3.92       11.07      5.51 o 
 -19   3  12        1.37        9.96      8.90 o 
 -17   3  12        2.64       -2.58      5.37 o 
 -15   3  12        7.99        4.79      6.44 o 
 -13   3  12      142.87      103.06     13.60 o 
 -11   3  12       12.65       12.42      7.98 o 
  -9   3  12      208.49      260.63     23.28 o 
  -7   3  12       10.05        9.63     10.29 o 
  -5   3  12        4.98      -10.93      7.49 o 
  -3   3  12        2.47       -6.95      8.90 o 
  -1   3  12        5.95       -2.79      9.81 o 
 -20   4  12        6.69        6.69      8.51 o 
 -18   4  12        4.84        4.47      8.62 o 
 -16   4  12       11.87        4.36      5.71 o 
 -14   4  12        2.66        5.93      6.63 o 
 -12   4  12       10.50       -0.17      5.98 o 
 -10   4  12      190.01      167.28     17.71 o 
  -8   4  12        2.50        1.47      8.27 o 
  -6   4  12       26.42       26.81     11.95 o 
  -4   4  12       17.72        2.42      8.86 o 
  -2   4  12        0.79       -7.59     12.88 o 
 -19   5  12        5.35       10.07      9.76 o 
 -17   5  12       25.12       25.78     10.99 o 
 -15   5  12       27.10       16.29     10.06 o 
 -13   5  12       22.81       19.98      8.10 o 
 -11   5  12        6.60       -3.11      7.30 o 
  -9   5  12        2.76        0.42      6.88 o 
  -7   5  12       79.59       60.21     17.62 o 
  -5   5  12       50.30       48.73     13.17 o 
  -3   5  12        2.12       -8.10      9.81 o 
 -18   6  12       14.39       15.93     11.23 o 
 -16   6  12       39.29       36.51     11.72 o 
 -14   6  12        9.28        8.13      7.04 o 
 -12   6  12       24.53       19.35      9.19 o 
 -10   6  12       71.67       60.73     11.45 o 
  -8   6  12       24.57       18.56      9.34 o 
  -6   6  12       22.14       16.79      7.87 o 
 -15   7  12       17.97        5.67     11.07 o 
 -13   7  12       17.77        3.15      6.77 o 
 -11   7  12       18.11        9.20      8.63 o 
  -9   7  12        4.08       -2.06      8.62 o 
  -7   7  12        2.78        7.97      7.98 o 
 -21   1  13        2.60        1.11      6.29 o 
 -19   1  13        1.49        0.37      5.70 o 
 -17   1  13        9.22        8.11      6.94 o 
 -15   1  13        2.57       -2.94      6.94 o 
 -13   1  13       31.67       17.96      9.10 o 
 -11   1  13        4.24       -2.20      6.64 o 
  -9   1  13        6.82        3.87      8.13 o 
  -7   1  13       50.42       39.41     10.90 o 
  -5   1  13       17.14        6.49      9.90 o 
 -20   2  13       10.11       20.87     10.84 o 
 -18   2  13        8.14       10.00      6.16 o 
 -16   2  13        7.21        8.26      6.51 o 
 -14   2  13       15.46        9.33      7.42 o 
 -12   2  13        1.70       10.62      7.98 o 
 -10   2  13       33.04       22.70     10.06 o 
  -8   2  13       27.23       16.80     10.23 o 
  -6   2  13        2.10        1.05      8.38 o 
  -4   2  13        3.75      -12.88     10.77 o 
 -19   3  13        6.80       11.64      9.55 o 
 -17   3  13        9.79        6.50      7.25 o 
 -15   3  13       17.95       13.51      7.44 o 
 -13   3  13        9.12        5.80     12.54 o 
 -11   3  13       23.54       14.63     10.51 o 
  -9   3  13      155.35      149.75     18.19 o 
  -7   3  13      114.13      100.05     16.77 o 
  -5   3  13        9.00        0.71     10.03 o 
 -18   4  13       14.03        8.46     10.23 o 
 -16   4  13        1.38       -0.78      7.05 o 
 -14   4  13       14.20        8.22      7.52 o 
 -12   4  13        4.64        7.33      7.04 o 
 -10   4  13       22.01       11.16      9.26 o 
  -8   4  13       26.30       15.53     10.41 o 
  -6   4  13        7.48       -2.17     11.38 o 
 -17   5  13        3.98        8.24     10.25 o 
 -15   5  13       12.64        3.04      7.56 o 
 -13   5  13        5.26        2.28      7.16 o 
 -11   5  13       22.77       19.49      9.50 o 
  -9   5  13       24.85       17.39      9.48 o 
  -7   5  13        3.08       -7.34     16.60 o 
 -14   6  13        3.65       -6.92      7.68 o 
 -12   6  13        8.71        1.30      7.52 o 
 -10   6  13        7.75        6.56     10.75 o 
 -18   0  14        3.85       -1.36     10.17 o 
 -16   0  14       10.18       13.55     10.84 o 
 -14   0  14       17.24       18.30     14.91 o 
 -12   0  14        2.12       -8.13      8.81 o 
 -10   0  14        8.67       -4.74     14.23 o 
  -8   0  14        7.65       14.23     13.55 o 
 -19   1  14       13.32       17.88      7.65 o 
 -17   1  14        5.83       11.52      8.63 o 
 -15   1  14        3.13       -7.65      6.26 o 
 -13   1  14       32.62       20.96     10.77 o 
 -11   1  14       26.92       11.31      9.61 o 
  -9   1  14       12.21       -2.45     11.25 o 
 -18   2  14        4.76        5.16      7.39 o 
 -16   2  14        1.23       -5.79      7.81 o 
 -14   2  14        1.65       -1.75      7.32 o 
 -12   2  14       13.98       -7.33      7.64 o 
 -10   2  14        9.26        1.18      8.95 o 
  -8   2  14       27.65       17.35     12.64 o 
 -17   3  14        3.93        3.12      7.39 o 
 -15   3  14        2.06        4.02      7.81 o 
 -13   3  14        3.51       -1.47      7.49 o 
 -11   3  14       18.39       11.86     11.02 o 
 -14   4  14        3.50       -8.56      7.47 o 
 -12   4  14       20.88       14.36     12.27 o 
                                                 
